# Supplementary material for: Stereochemistry Controls Dihydrogen Bonding Strengths in Chiral Amine Boranes Adducts
Source: Angew Chem Int Ed Engl. 2022 Nov 27;61(52):e202213859. doi: 10.1002/anie.202213859 (PMC10099978; doi:10.1002/anie.202213859)
Supplement: Supplementary file 2 — Supporting Information [file ANIE-61-0-s002.cif]

####################################################################### 
# 
# This file contains crystal structure data downloaded from the 
# Cambridge Structural Database (CSD) hosted by the Cambridge 
# Crystallographic Data Centre (CCDC).
# 
# Full information about CCDC data access policies and citation 
# guidelines are available at http://www.ccdc.cam.ac.uk/access/V1 
# 
# Audit and citation data items may have been added by the CCDC. 
# Please retain this information to preserve the provenance of 
# this file and to allow appropriate attribution of the data. 
# 
#######################################################################

data_NR-alpha-R-DMBA-BH3
_database_code_depnum_ccdc_archive 'CCDC 2205463'
loop_
_audit_author_name
_audit_author_address
'Elric Engelage'
;Ruhr University Bochum
Germany
;
_audit_update_record             
;
2022-09-06 deposited with the CCDC.	2022-09-06 downloaded from the CCDC.
;

_audit_creation_method           SHELXL-2018/3
_shelx_SHELXL_version_number     2018/3
_chemical_name_systematic        
'N-(R)-Methyl-N-(1-phenylethyl)amine-BH3 complex'
_chemical_name_common            ?
_chemical_melting_point          ?
_chemical_formula_moiety         ?
_chemical_formula_sum            'C9 H16 B N'
_chemical_formula_weight         149.04

loop_
_atom_type_symbol
_atom_type_description
_atom_type_scat_dispersion_real
_atom_type_scat_dispersion_imag
_atom_type_scat_source
C C 0.0181 0.0091 'International Tables Vol C Tables 4.2.6.8 and 6.1.1.4'
H H 0.0000 0.0000 'International Tables Vol C Tables 4.2.6.8 and 6.1.1.4'
N N 0.0311 0.0180 'International Tables Vol C Tables 4.2.6.8 and 6.1.1.4'
B B 0.0090 0.0039 'International Tables Vol C Tables 4.2.6.8 and 6.1.1.4'

_space_group_crystal_system      monoclinic
_space_group_IT_number           4
_space_group_name_H-M_alt        'P 21'
_space_group_name_Hall           'P 2yb'

_shelx_space_group_comment       
;
The symmetry employed for this shelxl refinement is uniquely defined
by the following loop, which should always be used as a source of
symmetry information in preference to the above space-group names.
They are only intended as comments.
;

loop_
_space_group_symop_operation_xyz
'x, y, z'
'-x, y+1/2, -z'

_cell_length_a                   9.98504(17)
_cell_length_b                   10.23444(16)
_cell_length_c                   10.4134(2)
_cell_angle_alpha                90
_cell_angle_beta                 111.278(2)
_cell_angle_gamma                90
_cell_volume                     991.62(3)
_cell_formula_units_Z            4
_cell_measurement_temperature    170(2)
_cell_measurement_reflns_used    3321
_cell_measurement_theta_min      4.6
_cell_measurement_theta_max      66.5

_exptl_crystal_description       'cut irregular'
_exptl_crystal_colour            'clear colourless'
_exptl_crystal_density_meas      ?
_exptl_crystal_density_method    ?
_exptl_crystal_density_diffrn    0.998
_exptl_crystal_F_000             328
_exptl_crystal_size_max          0.323
_exptl_crystal_size_mid          0.199
_exptl_crystal_size_min          0.129
loop_
_exptl_crystal_face_index_h
_exptl_crystal_face_index_k
_exptl_crystal_face_index_l
_exptl_crystal_face_perp_dist
-2 1 1 0.1005
-1 0 2 0.0834
-1 1 -1 0.0847
2 -1 -1 0.0786
1 0 -2 0.0880
1 -1 1 0.1238
0 1 -2 0.1077
-1 1 0 0.0942
0 -1 2 0.1199
1 1 -2 0.1099
2 -2 -1 0.0848
-2 2 1 0.0921
1 -2 0 0.0964
-1 2 0 0.0763
-2 1 2 0.0967
2 -1 -2 0.0852
0 2 -1 0.0987
1 -1 -1 0.0791
-1 0 1 0.1031
2 1 -2 0.0978
1 -2 -1 0.0771
-1 2 1 0.0771
1 0 -1 0.0896
-2 -1 2 0.0957
-1 -1 1 0.0884
0 -1 -1 0.0488
-2 -2 -1 0.0734
0 1 1 0.0806
2 2 1 0.0998
1 2 2 0.0886
2 0 -1 0.0858
-1 -2 -2 0.0473
-1 1 2 0.0748
-1 0 0 0.0999
-1 0 -1 0.0696
loop_
_exptl_oxdiff_crystal_face_indexfrac_h
_exptl_oxdiff_crystal_face_indexfrac_k
_exptl_oxdiff_crystal_face_indexfrac_l
_exptl_oxdiff_crystal_face_x
_exptl_oxdiff_crystal_face_y
_exptl_oxdiff_crystal_face_z
-2.0000 1.0000 1.0000 -0.0150 -0.1553 -0.3082
-1.0000 -0.0000 2.0000 0.0152 0.1466 -0.2615
-1.0000 1.0000 -1.0000 -0.0302 -0.3019 -0.0467
2.0000 -1.0000 -1.0000 0.0150 0.1553 0.3082
1.0000 0.0000 -2.0000 -0.0152 -0.1466 0.2615
1.0000 -1.0000 1.0000 0.0302 0.3019 0.0467
0.0000 1.0000 -2.0000 0.0100 -0.3260 0.1304
-1.0000 1.0000 0.0000 0.0252 -0.1794 -0.1311
-0.0000 -1.0000 2.0000 -0.0100 0.3260 -0.1304
1.0000 1.0000 -2.0000 0.1056 -0.2276 0.2230
2.0000 -2.0000 -1.0000 -0.1059 0.2363 0.3467
-2.0000 2.0000 1.0000 0.1059 -0.2363 -0.3467
1.0000 -2.0000 -0.0000 -0.1461 0.2604 0.1696
-1.0000 2.0000 0.0000 0.1461 -0.2604 -0.1696
-2.0000 1.0000 2.0000 0.0404 -0.0328 -0.3926
2.0000 -1.0000 -2.0000 -0.0404 0.0328 0.3926
-0.0000 2.0000 -1.0000 0.1863 -0.2845 0.0074
1.0000 -1.0000 -1.0000 -0.0807 0.0569 0.2156
-1.0000 -0.0000 1.0000 -0.0402 0.0241 -0.1771
2.0000 1.0000 -2.0000 0.2013 -0.1292 0.3156
1.0000 -2.0000 -1.0000 -0.2015 0.1379 0.2541
-1.0000 2.0000 1.0000 0.2015 -0.1379 -0.2541
1.0000 0.0000 -1.0000 0.0402 -0.0241 0.1771
-2.0000 -1.0000 2.0000 -0.2013 0.1292 -0.3156
-1.0000 -1.0000 1.0000 -0.1611 0.1051 -0.1386
0.0000 -1.0000 -1.0000 -0.1763 -0.0415 0.1229
-2.0000 -2.0000 -1.0000 -0.4885 -0.1573 -0.0238
-0.0000 1.0000 1.0000 0.1763 0.0415 -0.1229
2.0000 2.0000 1.0000 0.4885 0.1573 0.0238
1.0000 2.0000 2.0000 0.4483 0.1814 -0.1532
2.0000 0.0000 -1.0000 0.1359 0.0743 0.2697
-1.0000 -2.0000 -2.0000 -0.4483 -0.1814 0.1532
-1.0000 1.0000 2.0000 0.1361 0.0656 -0.3000
-1.0000 -0.0000 -0.0000 -0.0957 -0.0984 -0.0926
-1.0000 0.0000 -1.0000 -0.1511 -0.2209 -0.0082
_exptl_absorpt_coefficient_mu    0.417
_shelx_estimated_absorpt_T_min   0.877
_shelx_estimated_absorpt_T_max   0.948
_exptl_absorpt_correction_T_min  0.483
_exptl_absorpt_correction_T_max  1.000
_exptl_absorpt_correction_type   gaussian
_exptl_absorpt_process_details   
;
CrysAlisPro 1.171.40.84a (Rigaku Oxford Diffraction, 2020)
Numerical absorption correction based on gaussian integration over
a multifaceted crystal model
Empirical absorption correction using spherical harmonics,
implemented in SCALE3 ABSPACK scaling algorithm.
;
_oxdiff_exptl_absorpt_empirical_full_min 0.844
_oxdiff_exptl_absorpt_empirical_full_max 1.326
_oxdiff_exptl_absorpt_empirical_details 
;
Empirical correction (ABSPACK) includes:
- Absorption correction using spherical harmonics
- Frame scaling
;
_diffrn_ambient_temperature      169.98(10)
_diffrn_ambient_environment      N~2~
_diffrn_source                   'micro-focus sealed X-ray tube'
_diffrn_source_type              'PhotonJet (Cu) X-ray Source'
_diffrn_radiation_probe          x-ray
_diffrn_radiation_type           'Cu K\a'
_diffrn_radiation_wavelength     1.54184
_diffrn_radiation_monochromator  mirror
_diffrn_measurement_device       'four-circle diffractometer'
_diffrn_measurement_device_type  'XtaLAB Synergy, Dualflex, HyPix'
_diffrn_detector                 'Hybrid Pixel Array Detector'
_diffrn_detector_type            HyPix
_diffrn_detector_area_resol_mean 10.0000
_diffrn_reflns_number            9255
_diffrn_reflns_av_unetI/netI     0.0335
_diffrn_reflns_av_R_equivalents  0.0329
_diffrn_reflns_limit_h_min       -11
_diffrn_reflns_limit_h_max       11
_diffrn_reflns_limit_k_min       -12
_diffrn_reflns_limit_k_max       12
_diffrn_reflns_limit_l_min       -12
_diffrn_reflns_limit_l_max       11
_diffrn_reflns_theta_min         4.557
_diffrn_reflns_theta_max         66.469
_diffrn_reflns_theta_full        66.469
_diffrn_measured_fraction_theta_max 1.000
_diffrn_measured_fraction_theta_full 1.000
_diffrn_reflns_Laue_measured_fraction_max 1.000
_diffrn_reflns_Laue_measured_fraction_full 1.000
_diffrn_reflns_point_group_measured_fraction_max 0.950
_diffrn_reflns_point_group_measured_fraction_full 0.950
_reflns_number_total             3321
_reflns_number_gt                3178
_reflns_threshold_expression     'I > 2\s(I)'
_reflns_Friedel_coverage         0.790
_reflns_Friedel_fraction_max     0.894
_reflns_Friedel_fraction_full    0.894
_diffrn_orient_matrix_type       
'CrysAlisPro convention (1999,Acta A55,543-557)'
_diffrn_orient_matrix_UB_11      0.0956532000
_diffrn_orient_matrix_UB_12      0.1208620000
_diffrn_orient_matrix_UB_13      0.0554445000
_diffrn_orient_matrix_UB_21      0.0984138000
_diffrn_orient_matrix_UB_22      -0.0810117000
_diffrn_orient_matrix_UB_23      0.1225101000
_diffrn_orient_matrix_UB_31      0.0926287000
_diffrn_orient_matrix_UB_32      -0.0384971000
_diffrn_orient_matrix_UB_33      -0.0844300000
_diffrn_measurement_details      
;
List of Runs (angles in degrees, time in seconds):

  # Type    Start    End  Width  t~exp~   \w     \q     \k     \f   Frames
#--------------------------------------------------------------------------
  1  \w     96.00 127.00   0.50    0.27    --  105.91  45.00 150.00   62
  2  \w    136.00 175.00   0.50    0.27    --  105.91  45.00 150.00   78
  3  \w     93.00 178.00   0.50    0.27    --  105.91  30.00  60.00  170
  4  \w    103.00 129.00   0.50    0.27    --  105.91  45.00 -60.00   52
  5  \w    150.00 177.00   0.50    0.27    --  105.91  45.00 -60.00   54
  6  \w    -60.00 -20.00   0.50    0.27    --  -91.75  61.00 120.00   80
  7  \w    -67.00 -34.00   0.50    0.27    --  -91.75  61.00  90.00   66
  8  \w    -47.00 -20.00   0.50    0.27    --  -91.75  45.00 120.00   54
  9  \w    -46.00 -20.00   0.50    0.27    --  -91.75  45.00  60.00   52
 10  \w    -64.00 -21.00   0.50    0.27    --  -91.75  61.00   0.00   86
 11  \w    -48.00 -23.00   0.50    0.27    --  -91.75  45.00 -30.00   50
 12  \w    -46.00 -21.00   0.50    0.27    --  -91.75  45.00 -60.00   50
 13  \w    -44.00  23.00   0.50    0.06    --  -47.28   0.00-120.00  134
 14  \w    -62.00 -10.00   0.50    0.06    --  -47.28  57.00-180.00  104
 15  \w     -3.00  23.00   0.50    0.06    --  -47.28  57.00-180.00   52
 16  \w    -20.00  22.00   0.50    0.06    --  -47.28  19.00  90.00   84
 17  \w    -19.00  27.00   0.50    0.06    --  -47.28  19.00 -60.00   92
 18  \w   -100.00 -47.00   0.50    0.06    --  -47.28   0.00-120.00  106
 19  \w   -160.00 -82.00   0.50    0.27    --  -91.75 -30.00-150.00  156
 20  \w   -163.00 -83.00   0.50    0.27    --  -91.75 -45.00 -30.00  160
 21  \w     73.00 103.00   0.50    0.27    --  105.91 -77.00-180.00   60
 22  \w     33.00  69.00   0.50    0.27    --  105.91 -77.00-180.00   72
 23  \w     38.00  69.00   0.50    0.27    --  105.91 -61.00-180.00   62
 24  \w     68.00 100.00   0.50    0.27    --  105.91 -94.00 -30.00   64
 25  \w     33.00 100.00   0.50    0.27    --  105.91 -94.00 -90.00  134
 26  \w     67.00 105.00   0.50    0.27    --  105.91 -94.00-180.00   76
 27  \w     35.00  62.00   0.50    0.06    --   47.28-125.00   0.00   54
 28  \w     67.00 101.00   0.50    0.27    --  105.91 -94.00   0.00   68
 29  \w     70.00 103.00   0.50    0.27    --  105.91 -94.00 -60.00   66
 30  \w     74.00 102.00   0.50    0.27    --  105.91 -94.00  60.00   56
 31  \w     35.00  62.00   0.50    0.27    --  105.91-125.00 150.00   54
 32  \w     66.00 110.00   0.50    0.27    --  105.91-125.00 150.00   88
 33  \w     33.00  67.00   0.50    0.27    --  105.91 -94.00  60.00   68
 34  \w     34.00  63.00   0.50    0.27    --  105.91 -94.00-180.00   58
;
_diffrn_measurement_method       '\w scans'

_reflns_special_details          
;
 Reflections were merged by SHELXL according to the crystal
 class for the calculation of statistics and refinement.
 
 _reflns_Friedel_fraction is defined as the number of unique
 Friedel pairs measured divided by the number that would be
 possible theoretically, ignoring centric projections and
 systematic absences.
;

_computing_data_collection       'CrysAlisPro 1.171.40.84a (Rigaku OD, 2020)'
_computing_cell_refinement       'CrysAlisPro 1.171.40.84a (Rigaku OD, 2020)'
_computing_data_reduction        'CrysAlisPro 1.171.40.84a (Rigaku OD, 2020)'
_computing_structure_solution    
;
 shelXT  G. M. Sheldrick, Acta Crystallogr., Sect. A: Found. Crystallogr.,
 2008, 64, 112-122.
 shelXle C. B. Huebschle, G. M. Sheldrick and B. Dittrich J. Appl. Cryst.
  (2011). 44, 1281-1284
;
_computing_structure_refinement  'SHELXL-2018/3 (Sheldrick, 2018)'
_computing_molecular_graphics    
;
 Diamond 4 - Crystal and Molecular Structure Visualization
  Crystal Impact - Dr. H. Putz & Dr. K. Brandenburg GbR, 
  Kreuzherrenstr. 102, 53227 Bonn, Germany
  http://www.crystalimpact.com/diamond
 Mercury CSD 2.0 - New Features for the Visualization 
 and Investigation of Crystal Structures
  C. F. Macrae, I. J. Bruno, J. A. Chisholm, P. R. Edgington, P. McCabe,
  E. Pidcock, 
  L. Rodriguez-Monge, R. Taylor, J. van de Streek and P. A. Wood, 
  J. Appl. Cryst., 41, 466-470, 2008
;
_computing_publication_material  
'WinGX L. J. Farrugia, J. Appl. Crystallogr., 1999, 32, 837-838.'
_refine_special_details          ?
_refine_ls_structure_factor_coef Fsqd
_refine_ls_matrix_type           full
_refine_ls_weighting_scheme      calc
_refine_ls_weighting_details     
'w=1/[\s^2^(Fo^2^)+(0.0497P)^2^+0.0594P] where P=(Fo^2^+2Fc^2^)/3'
_atom_sites_solution_primary     'dual space'
_atom_sites_solution_secondary   diffmap
_atom_sites_solution_hydrogens   mixed
_refine_ls_hydrogen_treatment    mixed
_refine_ls_extinction_method     none
_refine_ls_extinction_coef       .
_refine_ls_abs_structure_details 
;
 Flack x determined using 1339 quotients [(I+)-(I-)]/[(I+)+(I-)]
 (Parsons, Flack and Wagner, Acta Cryst. B69 (2013) 249-259).
;
_refine_ls_abs_structure_Flack   0.1(2)
_chemical_absolute_configuration syn
_refine_ls_number_reflns         3321
_refine_ls_number_parameters     235
_refine_ls_number_restraints     1
_refine_ls_R_factor_all          0.0356
_refine_ls_R_factor_gt           0.0341
_refine_ls_wR_factor_ref         0.0895
_refine_ls_wR_factor_gt          0.0881
_refine_ls_goodness_of_fit_ref   1.041
_refine_ls_restrained_S_all      1.041
_refine_ls_shift/su_max          0.000
_refine_ls_shift/su_mean         0.000

loop_
_atom_site_label
_atom_site_type_symbol
_atom_site_fract_x
_atom_site_fract_y
_atom_site_fract_z
_atom_site_U_iso_or_equiv
_atom_site_adp_type
_atom_site_occupancy
_atom_site_site_symmetry_order
_atom_site_calc_flag
_atom_site_refinement_flags_posn
_atom_site_refinement_flags_adp
_atom_site_refinement_flags_occupancy
_atom_site_disorder_assembly
_atom_site_disorder_group
N1 N 0.39890(15) 0.55231(15) 0.07180(15) 0.0327(3) Uani 1 1 d . . . . .
HN1A H 0.382(2) 0.517(2) 0.145(2) 0.031(5) Uiso 1 1 d . . . . .
C1 C 0.1085(2) 0.6107(2) 0.0946(2) 0.0424(4) Uani 1 1 d . . . . .
H1 H 0.168600 0.565762 0.174567 0.051 Uiso 1 1 calc R U . . .
C2 C -0.0397(2) 0.6077(2) 0.0591(2) 0.0466(5) Uani 1 1 d . . . . .
H2 H -0.080533 0.559453 0.113754 0.056 Uiso 1 1 calc R U . . .
C3 C -0.1277(2) 0.6747(2) -0.0554(2) 0.0465(5) Uani 1 1 d . . . . .
H3 H -0.228947 0.674154 -0.078689 0.056 Uiso 1 1 calc R U . . .
C4 C -0.0684(2) 0.7422(2) -0.1356(2) 0.0498(5) Uani 1 1 d . . . . .
H4 H -0.128958 0.787634 -0.214983 0.060 Uiso 1 1 calc R U . . .
C5 C 0.0791(2) 0.7443(2) -0.1015(2) 0.0425(4) Uani 1 1 d . . . . .
H5 H 0.118898 0.791155 -0.157949 0.051 Uiso 1 1 calc R U . . .
C6 C 0.16944(18) 0.67885(18) 0.01425(18) 0.0337(4) Uani 1 1 d . . . . .
C7 C 0.33126(19) 0.68585(18) 0.05226(18) 0.0341(4) Uani 1 1 d . . . . .
H7 H 0.349840 0.728819 -0.025909 0.041 Uiso 1 1 calc R U . . .
C8 C 0.4002(2) 0.7702(2) 0.1800(2) 0.0451(5) Uani 1 1 d . . . . .
H8A H 0.393096 0.725649 0.260553 0.068 Uiso 1 1 calc R U . . .
H8B H 0.350264 0.854380 0.167253 0.068 Uiso 1 1 calc R U . . .
H8C H 0.501607 0.784833 0.194224 0.068 Uiso 1 1 calc R U . . .
C9 C 0.3254(2) 0.4664(2) -0.0486(2) 0.0431(4) Uani 1 1 d . . . . .
H9A H 0.222408 0.462802 -0.064801 0.065 Uiso 1 1 calc R U . . .
H9B H 0.366089 0.378195 -0.029709 0.065 Uiso 1 1 calc R U . . .
H9C H 0.339151 0.501539 -0.130421 0.065 Uiso 1 1 calc R U . . .
B1 B 0.5694(2) 0.5544(3) 0.1015(2) 0.0421(5) Uani 1 1 d . . . . .
HB1A H 0.584(3) 0.609(3) 0.015(3) 0.064(8) Uiso 1 1 d . . . . .
HB1B H 0.602(2) 0.451(3) 0.104(2) 0.047(6) Uiso 1 1 d . . . . .
HB1C H 0.625(2) 0.597(2) 0.205(2) 0.038(5) Uiso 1 1 d . . . . .
N2 N 0.62583(16) 0.36674(17) 0.38731(17) 0.0381(4) Uani 1 1 d . . . . .
HN2A H 0.639(2) 0.416(2) 0.321(2) 0.037(5) Uiso 1 1 d . . . . .
C11 C 0.88514(19) 0.39854(19) 0.53262(19) 0.0367(4) Uani 1 1 d . . . . .
C12 C 0.9317(2) 0.4636(2) 0.4400(2) 0.0462(5) Uani 1 1 d . . . . .
H12 H 0.865477 0.513792 0.368048 0.055 Uiso 1 1 calc R U . . .
C13 C 1.0739(2) 0.4560(3) 0.4514(2) 0.0538(6) Uani 1 1 d . . . . .
H13 H 1.104391 0.500674 0.386783 0.065 Uiso 1 1 calc R U . . .
C14 C 1.1714(2) 0.3845(3) 0.5553(2) 0.0535(6) Uani 1 1 d . . . . .
H14 H 1.268958 0.379532 0.562685 0.064 Uiso 1 1 calc R U . . .
C15 C 1.1263(2) 0.3202(2) 0.6486(2) 0.0539(6) Uani 1 1 d . . . . .
H15 H 1.193259 0.271160 0.721074 0.065 Uiso 1 1 calc R U . . .
C16 C 0.9841(2) 0.3265(2) 0.6374(2) 0.0461(5) Uani 1 1 d . . . . .
H16 H 0.953984 0.281285 0.701831 0.055 Uiso 1 1 calc R U . . .
C17 C 0.7309(2) 0.4086(2) 0.52568(19) 0.0407(5) Uani 1 1 d . . . . .
H17 H 0.719923 0.347718 0.596355 0.049 Uiso 1 1 calc R U . . .
C18 C 0.6983(3) 0.5446(3) 0.5613(3) 0.0644(7) Uani 1 1 d . . . . .
H18A H 0.771575 0.571412 0.649044 0.097 Uiso 1 1 calc R U . . .
H18B H 0.603577 0.545670 0.569473 0.097 Uiso 1 1 calc R U . . .
H18C H 0.698530 0.605218 0.488520 0.097 Uiso 1 1 calc R U . . .
C19 C 0.6552(2) 0.2302(2) 0.3564(2) 0.0509(5) Uani 1 1 d . . . . .
H19A H 0.638259 0.170741 0.422703 0.076 Uiso 1 1 calc R U . . .
H19B H 0.755460 0.222821 0.363328 0.076 Uiso 1 1 calc R U . . .
H19C H 0.591341 0.207110 0.262911 0.076 Uiso 1 1 calc R U . . .
B2 B 0.4582(2) 0.3821(3) 0.3686(3) 0.0480(6) Uani 1 1 d . . . . .
HB2A H 0.434(2) 0.486(3) 0.369(2) 0.049(6) Uiso 1 1 d . . . . .
HB2B H 0.448(3) 0.326(3) 0.455(3) 0.058(7) Uiso 1 1 d . . . . .
HB2C H 0.397(3) 0.340(3) 0.264(2) 0.051(6) Uiso 1 1 d . . . . .

loop_
_atom_site_aniso_label
_atom_site_aniso_U_11
_atom_site_aniso_U_22
_atom_site_aniso_U_33
_atom_site_aniso_U_23
_atom_site_aniso_U_13
_atom_site_aniso_U_12
N1 0.0290(7) 0.0369(8) 0.0331(7) 0.0001(6) 0.0125(6) -0.0016(6)
C1 0.0372(9) 0.0528(12) 0.0406(10) 0.0078(9) 0.0181(8) 0.0034(9)
C2 0.0411(10) 0.0528(12) 0.0537(11) 0.0015(10) 0.0265(9) -0.0025(9)
C3 0.0304(9) 0.0504(12) 0.0588(12) -0.0079(10) 0.0164(9) 0.0011(9)
C4 0.0385(10) 0.0505(13) 0.0552(12) 0.0093(10) 0.0106(9) 0.0091(9)
C5 0.0401(10) 0.0398(11) 0.0487(11) 0.0082(8) 0.0176(8) 0.0040(8)
C6 0.0322(9) 0.0338(9) 0.0376(9) -0.0019(8) 0.0156(7) 0.0011(7)
C7 0.0332(9) 0.0347(9) 0.0368(9) 0.0006(7) 0.0157(7) -0.0014(7)
C8 0.0400(10) 0.0439(11) 0.0517(11) -0.0112(9) 0.0172(9) -0.0059(9)
C9 0.0392(9) 0.0430(11) 0.0461(10) -0.0108(9) 0.0141(8) -0.0012(8)
B1 0.0287(10) 0.0510(13) 0.0482(13) 0.0063(11) 0.0157(9) 0.0019(10)
N2 0.0315(8) 0.0446(9) 0.0390(8) 0.0047(7) 0.0139(7) -0.0019(7)
C11 0.0325(9) 0.0381(10) 0.0369(9) -0.0001(8) 0.0095(7) 0.0006(8)
C12 0.0341(9) 0.0571(13) 0.0455(10) 0.0095(10) 0.0120(8) 0.0003(9)
C13 0.0404(10) 0.0719(15) 0.0524(12) -0.0015(11) 0.0208(9) -0.0081(11)
C14 0.0286(9) 0.0597(14) 0.0690(13) -0.0185(12) 0.0138(9) -0.0005(9)
C15 0.0367(10) 0.0445(12) 0.0634(13) -0.0042(10) -0.0022(10) 0.0067(9)
C16 0.0422(11) 0.0437(11) 0.0451(11) 0.0061(9) 0.0070(8) 0.0006(9)
C17 0.0344(9) 0.0530(12) 0.0363(9) 0.0025(8) 0.0149(8) 0.0010(8)
C18 0.0442(11) 0.0741(17) 0.0740(16) -0.0279(14) 0.0203(11) 0.0064(11)
C19 0.0461(11) 0.0440(11) 0.0624(13) -0.0079(10) 0.0196(10) -0.0043(9)
B2 0.0299(10) 0.0605(16) 0.0551(14) 0.0134(12) 0.0173(10) -0.0017(10)

_geom_special_details            
;
 All esds (except the esd in the dihedral angle between two l.s. planes)
 are estimated using the full covariance matrix.  The cell esds are taken
 into account individually in the estimation of esds in distances, angles
 and torsion angles; correlations between esds in cell parameters are only
 used when they are defined by crystal symmetry.  An approximate (isotropic)
 treatment of cell esds is used for estimating esds involving l.s. planes.
;

loop_
_geom_bond_atom_site_label_1
_geom_bond_atom_site_label_2
_geom_bond_distance
_geom_bond_site_symmetry_2
_geom_bond_publ_flag
N1 C9 1.489(2) . ?
N1 C7 1.505(2) . ?
N1 B1 1.616(2) . ?
N1 HN1A 0.91(2) . ?
C1 C6 1.388(3) . ?
C1 C2 1.389(3) . ?
C1 H1 0.9500 . ?
C2 C3 1.380(3) . ?
C2 H2 0.9500 . ?
C3 C4 1.372(3) . ?
C3 H3 0.9500 . ?
C4 C5 1.384(3) . ?
C4 H4 0.9500 . ?
C5 C6 1.388(3) . ?
C5 H5 0.9500 . ?
C6 C7 1.519(2) . ?
C7 C8 1.524(3) . ?
C7 H7 1.0000 . ?
C8 H8A 0.9800 . ?
C8 H8B 0.9800 . ?
C8 H8C 0.9800 . ?
C9 H9A 0.9800 . ?
C9 H9B 0.9800 . ?
C9 H9C 0.9800 . ?
B1 HB1A 1.11(3) . ?
B1 HB1B 1.10(3) . ?
B1 HB1C 1.11(2) . ?
N2 C19 1.487(3) . ?
N2 C17 1.504(2) . ?
N2 B2 1.621(2) . ?
N2 HN2A 0.90(2) . ?
C11 C12 1.384(3) . ?
C11 C16 1.388(3) . ?
C11 C17 1.519(2) . ?
C12 C13 1.384(3) . ?
C12 H12 0.9500 . ?
C13 C14 1.375(4) . ?
C13 H13 0.9500 . ?
C14 C15 1.378(4) . ?
C14 H14 0.9500 . ?
C15 C16 1.383(3) . ?
C15 H15 0.9500 . ?
C16 H16 0.9500 . ?
C17 C18 1.507(4) . ?
C17 H17 1.0000 . ?
C18 H18A 0.9800 . ?
C18 H18B 0.9800 . ?
C18 H18C 0.9800 . ?
C19 H19A 0.9800 . ?
C19 H19B 0.9800 . ?
C19 H19C 0.9800 . ?
B2 HB2A 1.09(3) . ?
B2 HB2B 1.10(3) . ?
B2 HB2C 1.12(2) . ?

loop_
_geom_angle_atom_site_label_1
_geom_angle_atom_site_label_2
_geom_angle_atom_site_label_3
_geom_angle
_geom_angle_site_symmetry_1
_geom_angle_site_symmetry_3
_geom_angle_publ_flag
C9 N1 C7 111.26(14) . . ?
C9 N1 B1 109.42(15) . . ?
C7 N1 B1 113.81(14) . . ?
C9 N1 HN1A 106.7(13) . . ?
C7 N1 HN1A 105.3(13) . . ?
B1 N1 HN1A 110.0(12) . . ?
C6 C1 C2 120.55(18) . . ?
C6 C1 H1 119.7 . . ?
C2 C1 H1 119.7 . . ?
C3 C2 C1 120.12(18) . . ?
C3 C2 H2 119.9 . . ?
C1 C2 H2 119.9 . . ?
C4 C3 C2 119.72(18) . . ?
C4 C3 H3 120.1 . . ?
C2 C3 H3 120.1 . . ?
C3 C4 C5 120.40(19) . . ?
C3 C4 H4 119.8 . . ?
C5 C4 H4 119.8 . . ?
C4 C5 C6 120.71(17) . . ?
C4 C5 H5 119.6 . . ?
C6 C5 H5 119.6 . . ?
C1 C6 C5 118.50(17) . . ?
C1 C6 C7 121.62(16) . . ?
C5 C6 C7 119.87(16) . . ?
N1 C7 C6 112.02(14) . . ?
N1 C7 C8 110.97(15) . . ?
C6 C7 C8 110.79(14) . . ?
N1 C7 H7 107.6 . . ?
C6 C7 H7 107.6 . . ?
C8 C7 H7 107.6 . . ?
C7 C8 H8A 109.5 . . ?
C7 C8 H8B 109.5 . . ?
H8A C8 H8B 109.5 . . ?
C7 C8 H8C 109.5 . . ?
H8A C8 H8C 109.5 . . ?
H8B C8 H8C 109.5 . . ?
N1 C9 H9A 109.5 . . ?
N1 C9 H9B 109.5 . . ?
H9A C9 H9B 109.5 . . ?
N1 C9 H9C 109.5 . . ?
H9A C9 H9C 109.5 . . ?
H9B C9 H9C 109.5 . . ?
N1 B1 HB1A 107.1(13) . . ?
N1 B1 HB1B 105.6(12) . . ?
HB1A B1 HB1B 111.9(19) . . ?
N1 B1 HB1C 108.2(11) . . ?
HB1A B1 HB1C 115.0(18) . . ?
HB1B B1 HB1C 108.6(17) . . ?
C19 N2 C17 110.53(16) . . ?
C19 N2 B2 109.98(17) . . ?
C17 N2 B2 114.74(15) . . ?
C19 N2 HN2A 105.4(14) . . ?
C17 N2 HN2A 109.0(14) . . ?
B2 N2 HN2A 106.7(14) . . ?
C12 C11 C16 118.66(18) . . ?
C12 C11 C17 121.70(16) . . ?
C16 C11 C17 119.59(17) . . ?
C13 C12 C11 120.48(19) . . ?
C13 C12 H12 119.8 . . ?
C11 C12 H12 119.8 . . ?
C14 C13 C12 120.6(2) . . ?
C14 C13 H13 119.7 . . ?
C12 C13 H13 119.7 . . ?
C13 C14 C15 119.33(19) . . ?
C13 C14 H14 120.3 . . ?
C15 C14 H14 120.3 . . ?
C14 C15 C16 120.4(2) . . ?
C14 C15 H15 119.8 . . ?
C16 C15 H15 119.8 . . ?
C15 C16 C11 120.5(2) . . ?
C15 C16 H16 119.7 . . ?
C11 C16 H16 119.7 . . ?
N2 C17 C18 111.15(17) . . ?
N2 C17 C11 111.66(15) . . ?
C18 C17 C11 110.90(17) . . ?
N2 C17 H17 107.6 . . ?
C18 C17 H17 107.6 . . ?
C11 C17 H17 107.6 . . ?
C17 C18 H18A 109.5 . . ?
C17 C18 H18B 109.5 . . ?
H18A C18 H18B 109.5 . . ?
C17 C18 H18C 109.5 . . ?
H18A C18 H18C 109.5 . . ?
H18B C18 H18C 109.5 . . ?
N2 C19 H19A 109.5 . . ?
N2 C19 H19B 109.5 . . ?
H19A C19 H19B 109.5 . . ?
N2 C19 H19C 109.5 . . ?
H19A C19 H19C 109.5 . . ?
H19B C19 H19C 109.5 . . ?
N2 B2 HB2A 108.1(12) . . ?
N2 B2 HB2B 104.6(13) . . ?
HB2A B2 HB2B 115(2) . . ?
N2 B2 HB2C 104.4(12) . . ?
HB2A B2 HB2C 109.4(18) . . ?
HB2B B2 HB2C 114.6(19) . . ?

_refine_diff_density_max         0.094
_refine_diff_density_min         -0.143
_refine_diff_density_rms         0.031

_shelx_res_file                  
;
TITL shelxt_a.res in P2(1)
    oc1h-KeinPlan-001Tol.res
    created by SHELXL-2018/3 at 13:32:15 on 01-Feb-2022
CELL 1.54184   9.985037  10.234445  10.413443  90.0000 111.2780  90.0000
ZERR    4.00   0.000173   0.000159   0.000200   0.0000   0.0021   0.0000
LATT  -1
SYMM  - X, 1/2 + Y, - Z
SFAC C H N B
UNIT 36 64 4 4
MERG   2
FMAP   2
PLAN   20
BOND $H
size 0.323 0.199 0.129
LIST   4
acta
omit -3 133
L.S.  10
TEMP  -103.00
WGHT    0.049700    0.059400
FVAR      10.48791
N1    3    0.398895    0.552306    0.071804    11.00000    0.02901    0.03691 =
         0.03308    0.00012    0.01251   -0.00156
HN1A  2    0.382358    0.516936    0.145217    11.00000    0.03069
C1    1    0.108483    0.610718    0.094612    11.00000    0.03719    0.05276 =
         0.04064    0.00778    0.01811    0.00337
AFIX  43
H1    2    0.168600    0.565762    0.174567    11.00000   -1.20000
AFIX   0
C2    1   -0.039713    0.607718    0.059093    11.00000    0.04107    0.05277 =
         0.05370    0.00149    0.02655   -0.00249
AFIX  43
H2    2   -0.080533    0.559453    0.113754    11.00000   -1.20000
AFIX   0
C3    1   -0.127730    0.674721   -0.055444    11.00000    0.03037    0.05036 =
         0.05883   -0.00788    0.01636    0.00113
AFIX  43
H3    2   -0.228947    0.674154   -0.078689    11.00000   -1.20000
AFIX   0
C4    1   -0.068427    0.742163   -0.135609    11.00000    0.03846    0.05046 =
         0.05522    0.00930    0.01057    0.00911
AFIX  43
H4    2   -0.128958    0.787634   -0.214983    11.00000   -1.20000
AFIX   0
C5    1    0.079080    0.744342   -0.101518    11.00000    0.04012    0.03977 =
         0.04872    0.00819    0.01761    0.00396
AFIX  43
H5    2    0.118898    0.791155   -0.157949    11.00000   -1.20000
AFIX   0
C6    1    0.169442    0.678848    0.014255    11.00000    0.03218    0.03378 =
         0.03764   -0.00191    0.01563    0.00111
C7    1    0.331256    0.685853    0.052259    11.00000    0.03322    0.03469 =
         0.03679    0.00062    0.01565   -0.00141
AFIX  13
H7    2    0.349840    0.728819   -0.025909    11.00000   -1.20000
AFIX   0
C8    1    0.400212    0.770210    0.179974    11.00000    0.04004    0.04394 =
         0.05165   -0.01121    0.01716   -0.00591
AFIX 137
H8A   2    0.393096    0.725649    0.260553    11.00000   -1.50000
H8B   2    0.350264    0.854380    0.167253    11.00000   -1.50000
H8C   2    0.501607    0.784833    0.194224    11.00000   -1.50000
AFIX   0
C9    1    0.325355    0.466370   -0.048562    11.00000    0.03916    0.04300 =
         0.04612   -0.01076    0.01412   -0.00121
AFIX 137
H9A   2    0.222408    0.462802   -0.064801    11.00000   -1.50000
H9B   2    0.366089    0.378195   -0.029709    11.00000   -1.50000
H9C   2    0.339151    0.501539   -0.130421    11.00000   -1.50000
AFIX   0
B1    4    0.569405    0.554381    0.101526    11.00000    0.02874    0.05097 =
         0.04822    0.00628    0.01573    0.00193
HB1A  2    0.584495    0.608502    0.015379    11.00000    0.06380
HB1B  2    0.601524    0.450832    0.103808    11.00000    0.04745
HB1C  2    0.624890    0.597086    0.204910    11.00000    0.03847
N2    3    0.625828    0.366741    0.387306    11.00000    0.03148    0.04463 =
         0.03898    0.00466    0.01389   -0.00190
HN2A  2    0.639333    0.416132    0.321289    11.00000    0.03670
C11   1    0.885137    0.398544    0.532624    11.00000    0.03255    0.03814 =
         0.03686   -0.00008    0.00949    0.00061
C12   1    0.931662    0.463592    0.439980    11.00000    0.03407    0.05706 =
         0.04549    0.00949    0.01204    0.00030
AFIX  43
H12   2    0.865477    0.513792    0.368048    11.00000   -1.20000
AFIX   0
C13   1    1.073868    0.456042    0.451360    11.00000    0.04042    0.07191 =
         0.05239   -0.00148    0.02081   -0.00815
AFIX  43
H13   2    1.104391    0.500674    0.386783    11.00000   -1.20000
AFIX   0
C14   1    1.171426    0.384529    0.555286    11.00000    0.02858    0.05973 =
         0.06899   -0.01850    0.01383   -0.00054
AFIX  43
H14   2    1.268958    0.379532    0.562685    11.00000   -1.20000
AFIX   0
C15   1    1.126294    0.320195    0.648578    11.00000    0.03670    0.04446 =
         0.06345   -0.00418   -0.00220    0.00674
AFIX  43
H15   2    1.193259    0.271160    0.721074    11.00000   -1.20000
AFIX   0
C16   1    0.984130    0.326543    0.637364    11.00000    0.04217    0.04369 =
         0.04506    0.00611    0.00696    0.00058
AFIX  43
H16   2    0.953984    0.281285    0.701831    11.00000   -1.20000
AFIX   0
C17   1    0.730911    0.408561    0.525683    11.00000    0.03436    0.05303 =
         0.03635    0.00248    0.01486    0.00100
AFIX  13
H17   2    0.719923    0.347718    0.596355    11.00000   -1.20000
AFIX   0
C18   1    0.698299    0.544602    0.561291    11.00000    0.04418    0.07411 =
         0.07397   -0.02792    0.02032    0.00638
AFIX 137
H18A  2    0.771575    0.571412    0.649044    11.00000   -1.50000
H18B  2    0.603577    0.545670    0.569473    11.00000   -1.50000
H18C  2    0.698530    0.605218    0.488520    11.00000   -1.50000
AFIX   0
C19   1    0.655227    0.230221    0.356431    11.00000    0.04612    0.04398 =
         0.06238   -0.00791    0.01959   -0.00431
AFIX 137
H19A  2    0.638259    0.170741    0.422703    11.00000   -1.50000
H19B  2    0.755460    0.222821    0.363328    11.00000   -1.50000
H19C  2    0.591341    0.207110    0.262911    11.00000   -1.50000
REM #####
REM #####
AFIX   0
B2    4    0.458164    0.382138    0.368569    11.00000    0.02992    0.06050 =
         0.05510    0.01338    0.01725   -0.00175

HB2A  2    0.434273    0.486422    0.368596    11.00000    0.04853
HB2B  2    0.447603    0.326139    0.454740    11.00000    0.05826
HB2C  2    0.397485    0.340264    0.263759    11.00000    0.05103
HKLF    4


REM  shelxt_a.res in P2(1)
REM wR2 = 0.0895, GooF = S = 1.041, Restrained GooF = 1.041 for all data
REM R1 = 0.0341 for 3178 Fo > 4sig(Fo) and 0.0356 for all 3321 data
REM 235 parameters refined using 1 restraints

END

WGHT      0.0497      0.0594

REM Highest difference peak  0.094,  deepest hole -0.143,  1-sigma level  0.031
Q1    1   0.5753  0.5547 -0.0235  11.00000  0.05    0.09
Q2    1   0.8851  0.1455  0.6794  11.00000  0.05    0.09
Q3    1   0.4366  0.3961  0.4615  11.00000  0.05    0.09
Q4    1   0.1407  0.3585 -0.0535  11.00000  0.05    0.09
Q5    1   0.8618  0.5614  0.4060  11.00000  0.05    0.09
Q6    1   0.8886  0.3784  0.4528  11.00000  0.05    0.08
Q7    1   0.1540  0.6827  0.0922  11.00000  0.05    0.08
Q8    1  -0.1375  0.4450  0.1309  11.00000  0.05    0.08
Q9    1   0.6408  0.4188  0.1546  11.00000  0.05    0.08
Q10   1  -0.0487  0.4105 -0.0628  11.00000  0.05    0.08
Q11   1   0.3479  0.6317  0.3424  11.00000  0.05    0.08
Q12   1   0.8907  0.1589  0.4372  11.00000  0.05    0.07
Q13   1   0.8635  0.2147  0.6279  11.00000  0.05    0.07
Q14   1   0.9072  0.4692  0.5111  11.00000  0.05    0.07
Q15   1   0.3597  0.5364  0.4385  11.00000  0.05    0.07
Q16   1   0.8224  0.3994  0.5349  11.00000  0.05    0.07
Q17   1   0.1221  0.8932 -0.0847  11.00000  0.05    0.07
Q18   1   0.1233  0.5365 -0.2081  11.00000  0.05    0.07
Q19   1   0.6208  0.4853  0.7127  11.00000  0.05    0.07
Q20   1   0.5998  0.6757  0.0721  11.00000  0.05    0.07
;
_shelx_res_checksum              91567

_shelx_hkl_file                  
;
   0 -12   0 582.113 83.7975   5
   0 -12   1 2928.39 172.928  20
   0 -12  -1 3180.12 190.667   5
   0 -12  -2 128.051 51.8741   5
   0 -12   2 133.601 46.5205  20
   0 -11   0-9.96786 44.9557  20
   0 -11   1 249.331 68.6057  20
   0 -11  -1 133.004 73.7671   5
   0 -11   2 4450.21 262.848  20
   0 -11  -2 4523.15 271.717   5
   0 -11  -3 1872.33 159.230   5
   0 -11  -4 483.289 82.5613  34
   0 -11   4 398.993 76.4737  20
   0 -11  -5 775.686 88.1698  34
   0 -11   5 771.885 88.0124  20
   0 -10   0 3736.11 248.920  20
   0 -10   1 3511.87 242.057  20
   0 -10  -1 3267.24 218.293  20
   0 -10   2 4044.31 268.392  20
   0 -10   3 67.7193 70.1597  20
   0 -10   4 4548.57 279.799  20
   0 -10  -5 1482.16 143.156  34
   0 -10   5 1486.62 143.374  20
   0 -10  -6 1144.96 118.703  22
   0 -10   6 1195.04 125.941   4
   0 -10  -6 931.862 104.168  34
   0 -10   6 969.847 103.058  20
   0  -9   0 132.125 142.041  14
   0  -9   0-12.7956 60.2831  20
   0  -9   0 124.913 104.021  18
   0  -9   1 4264.99 277.001  20
   0  -9  -1 4631.03 578.638  14
   0  -9   1 3688.71 515.959  18
   0  -9   1 4000.60 519.985  14
   0  -9  -1 4695.50 271.876  20
   0  -9  -2 3498.81 472.603  13
   0  -9  -2 4656.37 584.671  14
   0  -9   2 3496.60 513.394  18
   0  -9  -2 4376.78 247.823  20
   0  -9  -3 7224.55 733.154  14
   0  -9   3 7237.17 388.920  20
   0  -9   4 2557.38 212.916  20
   0  -9   5 1114.22 136.802  20
   0  -9  -5 1035.29 138.560  34
   0  -9  -6 2913.44 209.034  34
   0  -9  -6 2942.55 223.760  22
   0  -9   6 2594.53 194.891  20
   0  -9  -7 880.938 99.7076  34
   0  -9   7 771.002 89.9302  20
   0  -8   0 518.690 215.577  13
   0  -8   0 689.311 104.334  20
   0  -8   0 759.703 232.565  14
   0  -8  -1 3572.23 223.512  20
   0  -8  -1 2883.47 412.366  13
   0  -8   1 3356.33 236.123  20
   0  -8   1 3388.49 450.016  14
   0  -8  -1 3535.58 483.896  14
   0  -8   1 4054.49 506.608  18
   0  -8   2 4403.40 502.806  14
   0  -8  -2 4603.67 252.574  20
   0  -8  -2 4641.77 560.286  14
   0  -8  -2 4122.31 491.125  13
   0  -8   3 8794.95 828.701  18
   0  -8  -3 8924.86 756.247  13
   0  -8   4 8991.66 820.391  18
   0  -8  -4 7782.14 673.476  13
   0  -8   4 9265.10 452.851  20
   0  -8   5-69.2603 115.347  18
   0  -8   5-14.1273 56.0077  20
   0  -8  -5 67.0570 111.678  14
   0  -8  -5 44.6054 65.5149  34
   0  -8   6 269.630 80.6252  20
   0  -8  -6 417.386 96.9796  34
   0  -8  -7 546.571 94.1278  34
   0  -8   7 445.813 82.9261  20
   0  -8  -7 553.713 105.910  22
   0  -8  -8 1157.58 128.257  22
   0  -8  -8 1135.70 104.137  26
   0  -7   0 144.949 113.799  14
   0  -7   0-58.7310 45.1427  20
   0  -7   0 47.7870 112.552  13
   0  -7  -1 6620.23 315.519  20
   0  -7   1 6140.88 570.375  14
   0  -7  -1 7346.13 608.698  13
   0  -7   1 6423.60 328.392  20
   0  -7   2 9030.13 687.006  14
   0  -7  -2 8806.51 683.211  13
   0  -7  -2 9069.14 383.562  20
   0  -7   2 8700.86 413.838  20
   0  -7   3 290.532 158.820  18
   0  -7  -3 633.682 204.749  13
   0  -7   3 596.546 103.936  20
   0  -7   4 36952.8 1278.08  20
   0  -7  -4 34947.9 1640.10  13
   0  -7   4 31952.2 1773.15  18
   0  -7   5 21844.3 835.096  20
   0  -7  -5 20220.3 1131.95  13
   0  -7   5 19977.9 1315.10  18
   0  -7   6 16499.4 666.010  20
   0  -7   6 16775.3 1158.26  18
   0  -7  -6 15279.7 673.838  34
   0  -7   7 3735.75 236.579  20
   0  -7  -7 3854.48 257.874  34
   0  -7  -7 3929.69 277.524  22
   0  -7  -8 916.335 125.328  22
   0  -7  -9 2384.80 177.010  23
   0  -7  -9 2284.80 169.666  22
   0  -6   0 28016.2 965.242  20
   0  -6   0 28431.1 1319.09  13
   0  -6  -1 3620.42 201.274  20
   0  -6   1 4164.01 409.927  14
   0  -6  -1 4700.83 429.540  13
   0  -6   1 4047.38 219.919  20
   0  -6  -2 6469.98 539.025  15
   0  -6   2 6441.07 518.049  14
   0  -6   2 4947.50 500.696  18
   0  -6   2 6541.46 306.213  20
   0  -6  -2 5854.94 270.615  20
   0  -6  -2 6220.24 510.943  13
   0  -6  -3 44359.9 1818.67  13
   0  -6   3 42295.9 1771.37  14
   0  -6   3 44055.1 1945.15  18
   0  -6   3 43753.7 1473.53  20
   0  -6  -4 2913.15 359.548  13
   0  -6   4 2415.55 383.283  18
   0  -6   4 3118.99 209.910  20
   0  -6  -4 3539.78 421.448  15
   0  -6   5 12912.6 965.350  18
   0  -6   5 12908.8 546.058  20
   0  -6  -5 12077.1 875.318  15
   0  -6  -5 13165.1 813.678  13
   0  -6  -6 867.019 227.926  15
   0  -6   6 696.096 109.338  20
   0  -6  -6 577.072 104.842  34
   0  -6   6 449.565 214.778  18
   0  -6   7 351.263 78.1405  20
   0  -6   7 253.502 161.505  18
   0  -6  -7 292.619 91.6385  22
   0  -6  -7 307.768 80.1439  34
   0  -6  -8 1972.42 191.139  22
   0  -6  -9 663.843 108.249  22
   0  -6  -9 907.690 123.272  23
   0  -6 -10 556.595 83.2186  23
   0  -5   0 28.7090 73.0398  13
   0  -5  -1 40567.2 1650.09  15
   0  -5  -1 40155.0 1630.52  13
   0  -5   1 44550.8 1662.20  14
   0  -5   2 23961.5 1105.74  14
   0  -5  -2 23902.6 1150.35  15
   0  -5   2 26317.1 881.677  20
   0  -5  -2 25254.3 1126.08  13
   0  -5   3 12013.0 673.945  14
   0  -5   3 13860.4 822.868  18
   0  -5  -3 12364.6 703.403  13
   0  -5   3 12395.8 492.122  20
   0  -5   4 30565.2 1070.29  20
   0  -5   4 31953.5 1500.95  18
   0  -5  -4 32969.0 1366.83  13
   0  -5  -4 29762.7 1421.99  15
   0  -5   5 22660.2 832.461  20
   0  -5  -5 22317.8 1185.98  15
   0  -5   5 24826.2 1305.94  18
   0  -5  -5 22955.8 1113.23  13
   0  -5  -6 24530.3 1313.41  15
   0  -5   6 27201.2 1457.81  18
   0  -5   6 25662.5 926.039  20
   0  -5  -6 25612.3 961.691  34
   0  -5  -6 25566.0 1224.97  13
   0  -5  -7 8808.26 445.858  34
   0  -5  -7 9194.56 716.376  15
   0  -5  -7 9337.73 474.552  22
   0  -5  -8 1225.92 156.000  22
   0  -5  -9 3393.74 249.731  23
   0  -5  -9 3001.83 231.312  22
   0  -5 -10 3357.82 222.988  23
   0  -4   0 4938.78 347.120  15
   0  -4   1 38224.2 1484.10  14
   0  -4  -1 38476.5 1497.66  15
   0  -4  -2 108234. 3639.20  15
   0  -4   2 101931. 3560.61  14
   0  -4  -3 6179.21 457.711  15
   0  -4   3 6294.83 281.319  20
   0  -4   3 6970.46 418.953  14
   0  -4  -3 7141.14 443.569  13
   0  -4   3 7341.73 512.886  18
   0  -4   4 53540.4 1724.26  20
   0  -4  -4 54835.2 1991.00  13
   0  -4  -4 50508.5 2034.14  15
   0  -4   4 54045.0 2132.44  18
   0  -4  -5 1176.45 198.577  13
   0  -4   5 1042.72 104.073  20
   0  -4  -5 1183.12 217.698  15
   0  -4   5 957.558 227.681  18
   0  -4   6 1090.23 106.928  20
   0  -4  -6 562.455 155.439  13
   0  -4  -6 843.936 206.621  15
   0  -4   6 960.567 239.994  18
   0  -4  -6 1168.21 128.568  34
   0  -4  -7 6562.29 350.426  34
   0  -4  -7 5938.71 491.598  13
   0  -4  -7 6444.98 551.623  15
   0  -4  -7 6862.70 378.312  22
   0  -4   7 5976.48 605.603  18
   0  -4  -8 984.114 146.870  23
   0  -4  -8 1164.31 153.357  22
   0  -4  -8 1238.98 135.673  26
   0  -4  -9 751.404 126.113  23
   0  -4  -9 736.871 95.4196  25
   0  -4  -9 732.353 123.993  22
   0  -4 -10 1191.42 138.490  23
   0  -3   0 264.324 86.0226  15
   0  -3   1 52846.2 1826.61  13
   0  -3  -1 51982.5 1786.26  13
   0  -3  -1 51174.0 1797.78  15
   0  -3  -2 212097. 6443.55  13
   0  -3   2 207661. 6429.12  14
   0  -3   2 194327. 6494.84  18
   0  -3  -3 92540.7 3203.25  15
   0  -3   3 94811.8 3256.41  18
   0  -3  -3 97571.5 3167.70  13
   0  -3   3 97168.6 3111.41  14
   0  -3   4 52765.2 2015.17  18
   0  -3  -4 52813.2 1954.81  15
   0  -3   5 14310.4 537.827  20
   0  -3  -5 15451.1 798.186  15
   0  -3  -6 11923.5 518.741  22
   0  -3   6 13363.2 846.318  18
   0  -3  -6 11733.6 502.500  34
   0  -3  -6 11866.4 715.764  15
   0  -3  -7 567.703 149.610  15
   0  -3  -7 523.686 158.304  13
   0  -3  -7 539.263 101.601  22
   0  -3  -8 16198.8 698.370  23
   0  -3  -8 15525.8 684.032  22
   0  -3  -9 177.853 80.9963  23
   0  -3  -9 209.907 75.1419  22
   0  -3 -10 1091.06 128.886  21
   0  -3 -10 1389.43 155.081  23
   0  -3 -10 1290.75 124.243  25
   0  -3 -11 926.993 84.5283  21
   0  -2   0 37394.3 1263.18  15
   0  -2   1 999995. 29311.9  14
   0  -2   1 999999. 29357.1  13
   0  -2  -1 907837. 29309.7  13
   0  -2   2 151051. 4712.95  14
   0  -2   2 151349. 4796.37  18
   0  -2   3 46337.2 1679.86  18
   0  -2   4 16514.5 810.400  18
   0  -2   5 22517.3 1055.23  18
   0  -2  -5 20770.2 744.305  12
   0  -2  -6 33161.8 1383.70  15
   0  -2  -6 34379.9 1169.47  12
   0  -2   6 33642.9 1523.28  18
   0  -2  -7 1124.15 139.016  23
   0  -2  -7 1402.68 150.706  22
   0  -2  -8 12368.5 570.940  23
   0  -2  -8 11615.6 550.421  22
   0  -2  -9 407.655 103.547  23
   0  -2 -10 1153.15 129.854  21
   0  -2 -10 1350.53 155.852  23
   0  -2 -10 1143.15 127.140  25
   0  -2 -11 947.713 95.5606  25
   0  -2  11 669.383 87.3387  19
   0  -1   0 4.45069 13.5329  13
   0  -1   0-4.25771 14.1817  15
   0  -1   1 36055.7 1163.25  18
   0  -1   1 34242.8 1123.72  14
   0  -1   2 64405.6 2114.01  18
   0  -1   3 30980.8 1201.41  18
   0  -1  -3 33811.7 1211.61  17
   0  -1  -4 23904.2 1030.44  17
   0  -1   4 25454.1 1040.02  18
   0  -1  -5 18737.9 671.071  12
   0  -1  -5 19520.4 931.022  17
   0  -1  -6 6610.63 417.298  15
   0  -1  -6 6025.55 297.584  12
   0  -1  -7 30302.8 1103.29  22
   0  -1  -7 29237.2 1103.81  23
   0  -1  -7 30447.2 1036.70   3
   0  -1  -7 30842.8 1078.10  12
   0  -1  -8 494.190 103.576  12
   0  -1  -8 436.664 99.9084  22
   0  -1  -8 433.955 103.080  23
   0  -1  -9 5040.15 328.718  23
   0  -1  -9 5219.78 313.540  21
   0  -1 -10 940.796 118.242  21
   0  -1 -10 878.654 132.095  23
   0  -1 -11 131.136 55.9511  25
   0  -1  11 175.384 56.5177  19
   0   0   1 319.968 41.7809  18
   0   0   2 838875. 25467.7  18
   0   0  -3 6831.86 342.159  27
   0   0  -4 83685.3 2859.39  17
   0   0  -4 84366.9 2764.10  27
   0   0  -5 1235.04 101.589  11
   0   0  -5 1419.33 214.366  17
   0   0  -5 949.917 139.487  27
   0   0  -6 10754.8 449.657  12
   0   0  -6 11818.1 724.395  17
   0   0  -7 18399.5 722.961  23
   0   0  -7 16904.0 1014.06  17
   0   0  -7 17802.8 686.339  12
   0   0  -7 17578.1 660.080   3
   0   0  -7 17957.7 709.392  22
   0   0   7 15774.6 991.324  16
   0   0  -8 2960.05 229.263  21
   0   0  -8 3879.92 249.088  12
   0   0  -8 3541.34 259.478  23
   0   0  -8 3431.18 209.344   3
   0   0  -9-36.6644 43.1809   3
   0   0  -9 13.6845 65.7929  21
   0   0  -9 31.9906 67.0420  23
   0   0  -9-52.7220 77.0915  12
   0   0  10 5583.50 301.443  19
   0   0 -10 5636.82 302.263  21
   0   0  11 3698.04 203.583  19
   0   1   1 35844.9 1171.59  16
   0   1   2 58568.6 1923.51  16
   0   1   3 30534.3 1143.26  16
   0   1  -4 22685.2 984.590  17
   0   1   4 22774.3 973.655  16
   0   1  -5 19515.0 677.247  11
   0   1   5 17295.3 892.167  16
   0   1  -5 18058.8 924.358  17
   0   1   6 5899.03 467.946  16
   0   1  -6 5158.27 395.326  27
   0   1  -6 5092.23 267.347  11
   0   1  -6 4908.00 458.606  17
   0   1  -7 30792.8 1074.58   3
   0   1  -7 30755.5 1106.21  21
   0   1  -7 31518.3 1131.65  23
   0   1  -7 30862.0 1098.14  12
   0   1  -7 30597.8 1501.81  17
   0   1  -8 551.310 106.182  12
   0   1  -8 530.425 103.190  21
   0   1  -8 788.119 220.763  17
   0   1  -8 449.362 80.0150   3
   0   1  -8 529.313 108.965  23
   0   1   9 4533.14 272.817  19
   0   1  -9 5111.34 301.199  12
   0   1  -9 4730.87 261.220   3
   0   1  -9 4540.35 283.531  21
   0   1 -10 712.103 113.895  12
   0   1 -10 749.755 102.447  21
   0   1 -10 699.975 85.6314   3
   0   1  10 718.427 104.357  19
   0   1 -11 136.665 58.2960  25
   0   1  11 165.184 47.9478  19
   0   2   2 153794. 4820.72  16
   0   2   3 45921.1 1614.57  16
   0   2   4 16166.2 740.751  16
   0   2   5 20930.3 962.946  16
   0   2  -5 21984.3 1060.24  17
   0   2  -5 21771.9 767.698  11
   0   2  -6 32049.0 1494.98  17
   0   2  -6 32919.4 1130.29  11
   0   2  -7 1131.41 119.534   3
   0   2  -7 1192.58 132.160  21
   0   2  -7 1128.10 128.073  11
   0   2  -7 1312.15 270.707  17
   0   2  -8 10521.7 838.159  17
   0   2  -8 12151.4 534.328  21
   0   2  -8 12617.7 542.995  12
   0   2   8 11814.2 510.987  19
   0   2  -8 11863.6 513.487   3
   0   2   9 536.371 91.7170  19
   0   2  -9 563.473 90.2232   3
   0   2  -9 309.798 81.2662  21
   0   2  -9 547.145 108.749  12
   0   2 -10 1182.13 131.341  12
   0   2 -10 1017.38 104.625   3
   0   2 -10 1219.61 134.251  25
   0   2 -11 848.342 98.2704  25
   0   3  -5 15035.3 872.036  17
   0   3   5 14591.8 542.509  19
   0   3   6 12902.4 502.424  19
   0   3  -6 11864.3 513.800  11
   0   3  -6 12270.1 518.115  21
   0   3  -6 13248.6 517.885   3
   0   3  -6 12061.3 827.494  17
   0   3   7 585.593 90.9035  19
   0   3  -7 626.836 104.432  11
   0   3  -7 714.788 104.060   3
   0   3  -7 575.410 220.222  17
   0   3  -7 722.071 188.303  27
   0   3  -7 920.314 118.466  21
   0   3   8 16902.7 669.052  19
   0   3  -8 16061.9 1074.75  17
   0   3  -8 17717.0 690.316   3
   0   3  -8 17479.6 697.043  21
   0   3  -8 17159.9 700.167  11
   0   3  -9 235.307 72.6525   3
   0   3   9 296.257 73.8787  19
   0   3  -9 193.359 82.5499  12
   0   3 -10 1224.51 117.707   3
   0   3 -10 1405.30 135.894  25
   0   3 -10 1261.11 133.961  12
   0   3  10 1064.68 105.138  19
   0   3 -11 1213.75 106.888  25
   0   4   4 51365.8 1666.01  19
   0   4  -4 52846.2 1670.07  10
   0   4   5 1065.51 100.601  19
   0   4  -6 1067.74 122.501  11
   0   4   6 966.947 103.524  19
   0   4  -7 7103.71 363.605  11
   0   4  -7 6224.03 635.542  17
   0   4   7 6834.61 331.562  19
   0   4  -7 6792.61 351.674   3
   0   4  -8 1238.32 137.103   3
   0   4   8 1221.48 123.971  19
   0   4  -8 1233.73 290.501  17
   0   4  -8 1309.24 144.374  11
   0   4  -9 681.269 106.763   3
   0   4  -9 673.407 100.747  25
   0   4  -9 649.557 106.803  12
   0   4   9 764.896 94.0939  19
   0   4 -10 1093.26 111.251  25
   0   4 -10 1044.36 109.357   3
   0   4 -10 1123.06 118.104  12
   0   5   3 12368.8 460.927  19
   0   5  -4 30800.8 1038.05  10
   0   5  -4 30819.8 1067.13   3
   0   5   4 31271.3 1041.68  19
   0   5  -5 22596.2 823.752   3
   0   5   5 21984.3 787.727  19
   0   5  -6 25979.7 965.567  11
   0   5  -6 27363.0 1460.31  17
   0   5  -6 26516.0 960.821   3
   0   5   6 25757.5 919.285  19
   0   5  -7 9265.52 441.983  11
   0   5   7 8954.64 399.308  19
   0   5  -7 9534.55 802.948  17
   0   5  -8 910.615 124.007   3
   0   5  -8 1015.97 114.704  25
   0   5  -8 1177.25 135.791  11
   0   5  -9 3065.21 218.043  12
   0   5  -9 3359.93 199.168  25
   0   5  -9 3286.84 216.050   3
   0   5 -10 2948.40 184.385   3
   0   5 -10 3505.27 201.769  12
   0   5 -10 3281.29 170.866  25
   0   6   1 3414.55 184.044  19
   0   6   2 5817.38 265.677  19
   0   6   3 42711.7 1401.04  19
   0   6  -3 42739.7 1424.01   3
   0   6   4 2878.26 176.161  19
   0   6  -4 2851.88 195.038   3
   0   6  -5 13575.5 566.618   3
   0   6  -6 579.067 108.270  11
   0   6  -6 746.784 254.644  17
   0   6  -6 729.901 117.022   3
   0   6  -7 501.343 95.9334  11
   0   6  -7 532.557 99.9998   3
   0   6  -8 1582.12 153.254  11
   0   6  -9 758.476 105.053  12
   0   6  -9 788.963 101.083   3
   0   6 -10 460.561 66.2360  12
   0   7   1 6637.54 307.512  19
   0   7  -2 7477.76 356.504   3
   0   7   2 8811.15 361.742  19
   0   7   3 770.669 100.596   1
   0   7  -3 474.837 87.6988   3
   0   7   4 35132.9 1225.08   1
   0   7  -4 35867.3 1243.16   3
   0   7  -5 22861.9 866.253   3
   0   7  -6 14979.8 639.637   3
   0   7  -6 14614.5 1066.80  17
   0   7  -6 15805.1 644.434  11
   0   7  -7 4431.69 270.589   3
   0   7  -7 4045.08 257.790  11
   0   7  -8 716.919 99.1252  11
   0   7  -8 881.082 110.146   3
   0   7  -9 2214.99 156.898  12
   0   8   2 4980.04 288.531   1
   0   8   3 10571.7 476.536   1
   0   8  -4 8199.48 395.636   3
   0   8   4 7713.54 383.561   1
   0   8  -5 36.8843 60.2897   3
   0   8  -6 287.812 87.3837   3
   0   8  -6 698.872 104.677  11
   0   8  -7 498.891 84.9831  11
   0   8  -8 1161.81 103.818  11
   0   9   1 4321.51 279.927   1
   0   9   2 4396.43 278.633   1
   0   9   3 6739.27 354.426   1
   0   9   4 2142.41 170.857   1
   0   9  -5 1243.02 120.862   1
   0   9  -6 2628.45 178.544  11
   0   9  -7 839.813 87.6328  11
   0  10   0 3663.27 255.123   1
   0  10   1 3466.88 246.037   1
   0  10  -2 4145.35 270.005   1
   0  10   2 4441.75 273.712   1
   0  10  -3-11.7662 53.0732   1
   0  10   3-46.0169 56.4109   1
   0  10  -4 5065.02 265.370   1
   0  10   4 4130.20 240.896   1
   0  10  -5 1195.72 108.715  11
   0  11   0-23.3032 57.1305   1
   0  11   1 226.644 77.3511   1
   0  11   2 4628.16 264.354   1
   0  11  -2 5050.03 276.544   1
   0  11  -3 1905.47 148.523   1
   0  11   3 1762.72 140.797   1
   0  11  -4 264.143 55.2864   1
   0  12   0 493.386 77.6418   1
   0  12   1 3262.40 188.726   1
   0  12  -2 104.306 44.5689   1
   0  12   2 194.538 48.4969   1
  -1 -12   2 848.643 88.8172  20
   1 -12  -2 833.032 87.9882   5
  -1 -12   2 807.017 94.7213   5
  -1 -12   1 3388.35 201.940   5
  -1 -12   1 3361.76 185.796  20
   1 -12  -1 3908.37 202.711   5
  -1 -12   0 2199.17 155.206   5
   1 -12   0 2092.71 144.964   5
   1 -12   1 512.462 66.9872  20
  -1 -12  -1 688.092 87.6580   5
   1 -12   1 531.160 73.7083   5
  -1 -11   5 1396.09 122.712  20
   1 -11  -5 1570.71 128.075  22
   1 -11  -5 1549.76 129.360  34
   1 -11  -4 1250.64 128.320  34
   1 -11  -4 1221.84 119.369   5
   1 -11  -3 3121.53 209.153   5
  -1 -11   2 2958.00 205.646  20
   1 -11  -2 2944.86 206.034   5
   1 -11  -1 1940.20 169.022   5
  -1 -11   1 2093.42 167.866  20
   1 -11   0 49.4430 46.6021  20
  -1 -11   0 87.2310 49.3345  20
  -1 -11   0-12.2565 62.3766   5
   1 -11   1 414.522 80.2516  20
  -1 -11  -1 468.118 95.3834   5
  -1 -11  -2 1577.18 150.882   5
   1 -11   2 1594.16 146.089  20
  -1 -11  -3 733.969 104.235   5
   1 -11   4 244.986 61.7624  20
  -1 -11  -4 283.182 62.4205  34
   1 -10  -6 732.866 99.4627  34
  -1 -10   6 510.894 81.3880  20
  -1 -10   6 559.517 97.9605   4
  -1 -10   5 229.866 74.4386  20
  -1 -10   5 190.280 81.8905   4
   1 -10  -5 246.325 79.7261  34
   1 -10  -4 9584.89 451.101   5
  -1 -10   4 9304.05 472.350   4
  -1 -10   4 9149.31 448.815  20
   1 -10  -3 1532.26 160.528   5
  -1 -10   3 1411.36 156.895  20
  -1 -10   2 1628.22 169.225  20
   1 -10  -2 1751.15 175.019   5
  -1 -10   1 379.517 94.4258  20
   1 -10  -1 570.343 92.9957  20
   1 -10   0 3266.46 232.298  20
  -1 -10   0 3306.33 228.757  20
  -1 -10  -1 795.789 103.498  20
  -1 -10  -1 639.310 117.963   5
   1 -10   1 648.899 105.588  20
  -1 -10  -2 612.250 117.339   5
   1 -10   2 501.481 99.7696  20
   1 -10   3 71.5453 67.4894   4
  -1 -10  -3 162.872 78.3774   5
   1 -10   3 80.4428 52.3882  31
   1 -10   3 185.223 73.1576  20
   1 -10   4 704.398 119.179   4
   1 -10   4 548.537 98.3946  20
  -1 -10  -4 364.544 84.6264  34
  -1 -10  -4 388.256 95.1260   5
  -1 -10  -5 456.725 76.0082  34
   1 -10   5 532.111 97.0876   4
   1 -10   5 513.547 83.3826  20
   1 -10   6 1322.76 110.237  20
  -1 -10  -6 1312.17 118.632  22
   1 -10   6 1436.86 122.583   4
  -1 -10  -6 1101.91 92.6906  34
   1  -9  -8 796.596 97.3964  22
   1  -9  -8 789.380 88.5466  23
  -1  -9   8 683.542 96.3253   4
   1  -9  -7 217.643 67.2358  34
  -1  -9   7 178.091 83.1484   4
  -1  -9   7 174.030 55.7843  20
   1  -9  -7 180.133 69.5104  22
   1  -9  -6 7047.39 378.429  34
  -1  -9   6 7919.33 411.637   4
  -1  -9   6 6740.66 357.042  20
   1  -9  -5 237.835 93.0817  34
  -1  -9   5 285.445 85.1972  20
   1  -9  -5 357.351 95.6634   5
  -1  -9   5 366.810 119.248   4
  -1  -9   4 18734.0 777.008  20
   1  -9  -4 19635.7 790.454   5
  -1  -9   4 19122.0 818.055   4
  -1  -9   3 2018.46 191.574  20
   1  -9  -3 1794.69 370.878  14
   1  -9  -3 2296.28 201.158   5
  -1  -9   3 1972.19 388.482  18
  -1  -9   3 2247.32 217.358   4
   1  -9  -2 6697.34 634.382  18
  -1  -9   2 6973.06 408.393   4
   1  -9  -2 7191.67 347.875  20
  -1  -9   1 5111.73 303.608  20
   1  -9  -1 3959.81 503.043  18
   1  -9  -1 3962.30 551.344  14
   1  -9  -1 5093.86 286.604  20
  -1  -9   1 4957.82 567.297  14
   1  -9   0 982.898 260.835  18
   1  -9   0 1366.12 147.568  20
  -1  -9   0 1268.59 301.689  14
  -1  -9   0 1487.51 153.987  20
   1  -9   0 1101.86 306.305  14
  -1  -9  -1 3116.71 213.939  20
   1  -9   1 3026.39 227.685  20
   1  -9   1 3297.89 477.878  18
  -1  -9  -1 2589.61 428.120  14
  -1  -9  -1 2800.26 437.604  13
   1  -9   1 2350.91 411.895  14
   1  -9   2 8847.61 822.038  18
   1  -9   2 9651.83 491.269   4
  -1  -9  -2 8433.33 774.481  13
  -1  -9  -2 9644.22 427.004  20
  -1  -9  -2 10026.7 491.022   5
  -1  -9  -3 1374.56 319.611  14
   1  -9   3 1278.81 156.463  20
   1  -9   3 1408.74 170.286   4
   1  -9   3 1564.11 335.969  18
  -1  -9  -3 1385.06 161.632   5
   1  -9   4 3547.04 258.331  20
   1  -9   4 4178.09 288.916   4
  -1  -9  -4 3570.13 264.804   5
  -1  -9  -5 468.515 93.3819  34
   1  -9   5 648.042 118.964   4
   1  -9   5 710.091 113.124  20
  -1  -9  -6 877.234 117.976  22
   1  -9   6 835.294 106.062  20
  -1  -9  -6 841.664 100.630  34
   1  -9   6 878.802 123.441   4
  -1  -9  -7 632.125 86.4532  22
   1  -9   7 377.495 77.3498   4
   1  -8  -9 252.904 62.3711  23
   1  -8  -9 251.298 64.5837  22
   1  -8  -9 284.755 50.0400  26
  -1  -8   9 398.396 77.6356   4
   1  -8  -8 1953.47 176.203  22
  -1  -8   8 1730.18 173.024   4
   1  -8  -8 2197.32 177.029  23
   1  -8  -7 1919.06 181.025  34
   1  -8  -7 2232.02 201.430  22
  -1  -8   7 2271.49 172.889  20
  -1  -8   7 2369.51 217.023   4
  -1  -8   6 11368.2 517.085  20
   1  -8  -6 11688.4 544.775  34
  -1  -8   6 11459.1 569.223   4
  -1  -8   5 30494.4 1180.86   4
   1  -8  -5 31955.8 1721.24  14
   1  -8  -5 31086.7 1148.83   5
  -1  -8   5 30130.3 1130.39  20
  -1  -8   5 30524.0 1700.41  18
  -1  -8   4 4486.03 317.699   4
  -1  -8   4 4244.00 557.590  18
   1  -8  -4 4035.06 281.425   5
  -1  -8   4 4241.89 283.672  20
   1  -8  -3 32743.7 1195.92   5
   1  -8  -3 30754.6 1555.56  13
  -1  -8   3 32439.0 1226.27   4
   1  -8  -3 33968.9 1777.29  14
  -1  -8   3 33133.5 1192.28  20
  -1  -8   3 32596.8 1750.99  18
   1  -8  -2 2896.37 193.920  20
  -1  -8   2 3234.67 471.976  18
   1  -8  -2 2651.70 426.778  14
  -1  -8   2 3301.53 255.927   4
   1  -8  -2 2735.64 387.915  13
   1  -8  -1 8150.73 769.960  14
  -1  -8   1 8887.36 426.130  20
  -1  -8   1 8711.57 458.077   4
   1  -8  -1 9761.50 423.629  20
   1  -8   0 4360.29 262.182  20
   1  -8   0 3958.89 529.892  14
  -1  -8   0 4032.85 253.066  20
   1  -8   0 3569.61 461.989  18
  -1  -8   0 3913.03 499.453  13
  -1  -8   0 4524.88 528.528  14
   1  -8   1 18732.2 1220.38  18
   1  -8   1 20628.5 809.452  20
   1  -8   1 21193.2 846.813   4
   1  -8   1 20098.0 1248.73  14
  -1  -8  -1 21458.3 789.897  20
  -1  -8  -1 21142.0 1261.59  13
   1  -8   2 2153.72 362.370  14
  -1  -8  -2 1650.81 324.758  13
   1  -8   2 2351.45 209.534   4
   1  -8   2 1964.84 380.454  18
  -1  -8  -2 1857.93 153.210  20
  -1  -8  -3 1521.10 175.951   5
   1  -8   3 2081.40 205.568   4
  -1  -8  -3 1454.25 299.033  13
   1  -8   3 1702.85 176.736  20
  -1  -8  -4 2801.52 401.088  13
   1  -8   4 3240.31 255.842   4
  -1  -8  -4 2802.02 231.896   5
   1  -8   4 2899.82 233.740  20
  -1  -8  -5 1509.20 171.620   5
   1  -8   5 1628.47 187.563   4
  -1  -8  -5 1442.39 154.162  34
   1  -8   5 1308.78 152.801  20
  -1  -8  -6 751.159 107.661  34
   1  -8   6 772.862 131.533   4
   1  -8   6 729.242 110.607  20
  -1  -8  -7 1784.08 164.141  22
   1  -8   7 1653.62 139.240  20
   1  -8   7 2107.57 185.645   4
  -1  -8  -8 491.106 82.0514  23
  -1  -8  -8 440.943 70.8704  22
   1  -8   8 584.159 88.1423   4
   1  -7  -9 1578.77 153.522  23
   1  -7  -9 1352.84 124.168  26
   1  -7  -9 1407.21 146.862  22
   1  -7  -8 119.442 72.0086  22
   1  -7  -8 285.875 84.0114  34
   1  -7  -7 7319.22 395.191  34
  -1  -7   7 6348.65 345.017  20
   1  -7  -7 7271.34 407.383  22
  -1  -7   6 3806.35 528.156  18
   1  -7  -6 3795.33 271.957  34
   1  -7  -6 3657.15 493.700  14
  -1  -7   6 3514.19 246.020  20
  -1  -7   5 34619.5 1243.83  20
   1  -7  -5 35237.9 1809.00  14
   1  -7  -5 35363.1 1274.29   5
  -1  -7   5 34471.3 1801.59  18
   1  -7  -4 5929.63 343.714   5
  -1  -7   4 6259.24 339.956  20
   1  -7  -4 6172.24 529.671  13
  -1  -7   4 7155.36 683.768  18
   1  -7  -4 6712.27 666.613  14
   1  -7  -3 27979.5 1388.61  13
   1  -7  -3 30643.4 1582.86  14
  -1  -7   3 29965.5 1073.20  20
  -1  -7   3 31433.5 1120.91   4
   1  -7  -3 28153.8 1072.01   5
  -1  -7   3 30176.7 1567.44  18
   1  -7  -2 6107.95 612.239  14
  -1  -7   2 6680.54 368.650   4
  -1  -7   2 7160.90 349.849  20
  -1  -7   2 6397.81 555.758  14
   1  -7  -2 6828.57 315.399  20
   1  -7  -2 6754.96 575.161  13
   1  -7  -1 5488.12 283.084  20
  -1  -7   1 4969.30 502.280  14
   1  -7  -1 6426.32 605.187  14
   1  -7  -1 5123.42 507.402  13
  -1  -7   1 5475.24 316.753   4
  -1  -7   1 5808.17 300.003  20
   1  -7   0 6144.51 310.130  20
  -1  -7   0 6755.96 319.255  20
   1  -7   0 5826.65 329.719   4
  -1  -7   0 5690.09 329.213   4
  -1  -7   0 5858.48 572.273  13
   1  -7   0 6090.19 592.600  14
  -1  -7  -1 4488.02 492.649  15
   1  -7   1 4745.57 509.692  18
  -1  -7  -1 4384.41 486.901  13
   1  -7   1 4518.77 267.212  20
  -1  -7  -1 4940.54 257.751  20
   1  -7   1 4261.93 488.687  14
   1  -7   1 4704.07 287.381   4
  -1  -7  -2 7442.64 646.295  13
   1  -7   2 8217.18 395.717  20
   1  -7   2 7565.03 705.611  18
  -1  -7  -2 8029.00 357.516  20
   1  -7   2 8284.36 417.918   4
  -1  -7  -2 7544.49 656.546  15
   1  -7   2 8152.45 673.904  14
  -1  -7  -3 12655.3 567.721   5
  -1  -7  -3 11629.6 874.150  15
   1  -7   3 12619.0 551.944  20
  -1  -7  -4 5107.27 532.362  13
  -1  -7  -4 5318.49 322.598   5
   1  -7   4 4384.54 565.481  18
   1  -7   4 5102.50 305.903  20
  -1  -7  -5 7728.26 393.246  34
  -1  -7  -5 7202.70 689.182  15
  -1  -7  -5 7952.19 420.768   5
   1  -7   5 8689.44 811.360  18
  -1  -7  -5 7015.31 630.568  13
   1  -7   5 7205.02 392.777  20
   1  -7   6 269.379 183.649  18
   1  -7   6 479.267 95.8100  20
  -1  -7  -6 462.322 90.0626  34
  -1  -7  -7 338.151 89.1923  22
   1  -7   7 253.447 70.0650  20
  -1  -7  -7 232.820 65.6389  34
  -1  -7  -8 663.695 107.887  23
  -1  -7  -8 764.378 107.103  22
  -1  -7  -9 122.645 42.3389  22
   1  -7   9 201.166 62.5335   4
  -1  -7  -9 158.420 55.7288  23
   1  -6 -10 1013.40 113.136  22
   1  -6  -9 296.672 75.1274  26
   1  -6  -9 224.923 79.2150  22
   1  -6  -8 2065.97 206.631  22
   1  -6  -8 2204.26 197.238  34
  -1  -6   7 15794.0 626.837  20
  -1  -6   7 15684.1 1090.28  18
   1  -6  -7 14084.2 1003.52  14
   1  -6  -7 16239.0 690.163  34
   1  -6  -7 15892.9 698.209  22
  -1  -6   6 21388.7 1283.22  18
  -1  -6   6 20081.4 778.746  20
   1  -6  -6 20444.5 822.543  34
   1  -6  -5 20104.4 789.933   5
   1  -6  -5 18064.0 974.907  13
  -1  -6   5 20275.8 764.982  20
  -1  -6   5 19691.7 1198.99  18
  -1  -6   4 30354.5 1073.87  20
   1  -6  -4 30376.4 1352.72  13
  -1  -6   4 31307.7 1547.56  18
   1  -6  -4 29944.2 1088.53   5
  -1  -6   3 13767.9 548.804  20
  -1  -6   3 13024.4 872.679  18
   1  -6  -3 13349.0 775.727  13
  -1  -6   2 65.6304 77.2985  14
   1  -6  -2 41.5510 33.3179  20
  -1  -6   2-43.5238 110.730  13
   1  -6  -2 101.310 91.8502  13
  -1  -6   2 54.2522 46.8367  20
  -1  -6   1 3971.60 420.897  13
   1  -6  -1 4542.98 420.149  13
   1  -6  -1 4646.51 225.862  20
   1  -6  -1 4256.07 445.076  14
  -1  -6   1 3782.14 220.973  20
   1  -6   0 43053.8 1777.19  13
   1  -6   0 42411.9 1396.37  20
  -1  -6   0 41910.1 1392.70  20
  -1  -6   0 40894.3 1738.99  15
   1  -6   0 41662.8 1805.10  14
  -1  -6  -1 3361.22 185.964  20
   1  -6   1 2572.03 181.338  20
  -1  -6  -1 3600.00 391.172  13
  -1  -6  -1 3593.24 384.470  15
   1  -6   1 3830.53 400.688  18
   1  -6   1 3615.56 392.285  14
  -1  -6  -2 20406.7 1114.81  15
   1  -6   2 21529.4 784.259  20
  -1  -6  -2 21003.9 748.035  20
  -1  -6  -2 21677.3 1111.03  13
   1  -6   2 21994.5 1129.27  14
  -1  -6  -3 18020.0 733.427   5
  -1  -6  -3 20917.5 1076.46  13
   1  -6   3 21049.5 740.722  20
   1  -6   3 16402.4 976.028  14
  -1  -6  -3 16680.6 1043.89  15
   1  -6   4 7634.02 360.821  20
   1  -6   4 6163.91 632.721  18
  -1  -6  -4 6265.84 558.720  13
  -1  -6  -4 7019.52 625.210  15
  -1  -6  -4 6355.40 359.092   5
   1  -6   5 7891.28 729.076  18
  -1  -6  -5 5682.27 326.221  34
   1  -6   5 6494.27 338.477  20
  -1  -6  -5 5600.82 544.745  13
  -1  -6  -5 7147.22 638.676  15
  -1  -6  -5 5863.44 352.372   5
   1  -6   6 2570.55 430.111  18
  -1  -6  -6 3191.12 392.805  13
  -1  -6  -6 2936.17 419.144  15
  -1  -6  -6 3085.80 220.774  34
   1  -6   6 3008.23 216.433  20
   1  -6   7 620.431 92.0276  20
  -1  -6  -7 649.945 116.920  22
  -1  -6  -8 1028.42 129.569  22
  -1  -6  -9 322.567 68.6750  22
  -1  -6  -9 401.857 83.5760  23
   1  -5 -10 816.929 112.613  22
   1  -5 -10 720.907 112.604  23
   1  -5  -9 743.548 114.469  26
   1  -5  -9 683.808 120.559  22
   1  -5  -8 4899.61 310.242  34
   1  -5  -8 4787.29 323.956  22
   1  -5  -7 8987.64 472.188  22
   1  -5  -7 8799.87 453.051  34
   1  -5  -6 7103.67 370.685  34
  -1  -5   6 6787.14 643.384  18
  -1  -5   6 6528.06 323.793  20
   1  -5  -5 1261.23 246.040  15
  -1  -5   5 1394.75 126.683  20
   1  -5  -5 1335.31 203.129  13
  -1  -5   5 1660.92 295.080  18
   1  -5  -5 1327.11 139.409   5
  -1  -5   4 47671.5 1585.24  20
   1  -5  -4 49499.2 1838.77  13
  -1  -5   4 48664.4 2024.59  18
   1  -5  -4 47805.1 1971.26  15
  -1  -5   3 49313.3 1871.70  14
  -1  -5   3 50534.9 2057.60  18
  -1  -5   3 51981.5 1675.53  20
   1  -5  -3 52853.1 1927.77  13
  -1  -5   2 42056.5 1411.16  20
  -1  -5   2 45388.9 1786.75  13
   1  -5  -2 44540.8 1676.73  13
  -1  -5   2 44167.7 1655.53  14
  -1  -5   1 47400.6 1827.56  15
  -1  -5   1 49196.0 1925.40  13
   1  -5  -1 50783.1 1865.63  13
   1  -5   0 35674.6 1455.20  14
  -1  -5   0 34389.6 1114.61  20
   1  -5   0 32324.8 1111.65  20
   1  -5   0 34176.9 1409.10  13
  -1  -5   0 35318.8 1394.91  15
   1  -5   1 38723.5 1674.41  14
   1  -5   1 41596.6 1702.43  18
  -1  -5  -1 43806.2 1700.78  13
  -1  -5  -1 44843.1 1705.62  15
   1  -5   2 10944.3 440.313  20
  -1  -5  -2 11457.5 671.802  13
  -1  -5  -2 10912.5 692.702  15
   1  -5   2 10436.1 665.669  14
   1  -5   3 45023.9 1825.19  14
   1  -5   3 47490.0 1534.81  20
   1  -5   3 46491.1 1959.84  18
  -1  -5  -3 42778.1 1838.55  13
   1  -5   4 8042.05 366.113  20
  -1  -5  -4 7944.79 382.886   5
  -1  -5  -4 6876.64 586.065  15
  -1  -5  -4 7890.20 582.922  13
   1  -5   4 7400.88 640.728  18
   1  -5   5 1443.60 137.236  20
   1  -5   5 1621.93 306.933  18
  -1  -5  -5 971.992 217.161  13
  -1  -5  -5 1236.53 130.095  34
  -1  -5  -5 1365.44 151.514   5
   1  -5   6 672.909 244.300  18
  -1  -5  -6 1051.58 247.269  15
  -1  -5  -6 1208.30 247.235  13
   1  -5   6 973.411 117.101  20
  -1  -5  -6 974.698 122.158  34
  -1  -5  -7 547.689 173.281  15
  -1  -5  -7 486.295 105.451  22
  -1  -5  -8 1440.11 160.057  22
  -1  -5  -8 1720.91 184.610  23
  -1  -5  -9 63.8795 61.4465  23
  -1  -5  -9 53.7000 48.4682  22
  -1  -5 -10 430.588 74.6526  23
   1  -4 -11 2964.14 197.868  23
   1  -4 -11 3146.37 189.386  21
   1  -4 -10 674.732 93.0905  26
   1  -4 -10 757.878 121.869  23
   1  -4 -10 741.418 117.923  22
   1  -4  -9 7359.31 406.617  22
   1  -4  -9 6740.48 401.035  23
   1  -4  -9 6642.63 361.383  26
   1  -4  -9 6914.73 331.912  25
   1  -4  -8 17378.3 666.340  25
   1  -4  -8 17225.8 746.945  22
  -1  -4   7 10172.8 764.328  18
   1  -4  -7 9347.54 477.492  22
   1  -4  -7 9744.73 466.274  34
   1  -4  -6 1659.47 153.156  34
  -1  -4   6 1750.38 296.986  18
   1  -4  -6 1270.67 191.585  13
   1  -4  -6 1053.64 212.345  15
   1  -4  -5 256.800 86.9883  13
  -1  -4   5 196.399 113.345  18
   1  -4  -4 56706.5 2112.43  15
   1  -4  -4 57382.4 1990.69  13
  -1  -4   4 54882.2 1786.16  20
  -1  -4   4 56496.4 2157.69  18
   1  -4  -3 35472.3 1310.14  13
  -1  -4   3 34204.6 1256.17  14
   1  -4  -3 31868.4 1378.04  15
  -1  -4   3 34047.6 1420.71  18
  -1  -4   2 50030.5 1839.56  13
   1  -4  -2 47890.4 1739.65  13
  -1  -4   1 12838.4 612.283  15
  -1  -4   1 14186.8 692.012  13
   1  -4  -1 12221.6 620.289  13
   1  -4   0 16590.5 804.055  14
   1  -4   0 18022.8 805.369  13
  -1  -4   0 18564.6 793.943  15
  -1  -4   0 15953.3 784.397  13
   1  -4   1 12426.2 679.316  14
  -1  -4  -1 15413.4 721.225  15
   1  -4   2 19027.6 893.986  14
  -1  -4  -2 18987.8 882.155  13
   1  -4   3 29923.0 1339.81  18
   1  -4   3 29328.8 1005.49  20
  -1  -4  -3 30562.2 1264.62  13
   1  -4   3 30496.6 1252.99  14
   1  -4   4 1923.83 295.961  18
   1  -4   4 2033.09 146.544  20
  -1  -4  -4 2453.72 290.616  13
  -1  -4  -5 3883.14 394.397  13
   1  -4   5 3944.06 221.466  20
  -1  -4  -5 3038.79 368.463  15
   1  -4   5 4006.90 464.952  18
  -1  -4  -6 3436.23 407.220  15
  -1  -4  -6 3285.79 238.662  22
  -1  -4  -6 3924.32 418.267  13
   1  -4   6 3728.07 219.121  20
   1  -4   6 3484.67 460.809  18
  -1  -4  -7 5374.42 520.323  15
  -1  -4  -7 5785.33 336.564  22
  -1  -4  -7 5669.78 517.399  13
  -1  -4  -8 1201.27 142.637  22
  -1  -4  -8 1255.43 163.041  23
  -1  -4  -9 1461.91 159.134  23
  -1  -4  -9 1457.09 143.608  22
  -1  -4 -10 181.452 63.0552  23
   1  -3 -11 791.360 112.707  23
   1  -3 -11 716.962 82.7313  25
   1  -3 -11 806.382 101.000  21
   1  -3 -10 1777.02 187.417  23
   1  -3 -10 1679.23 149.947  25
   1  -3 -10 2030.29 159.285  26
   1  -3  -9 16165.2 631.416  25
   1  -3  -9 14103.3 667.684  22
   1  -3  -9 15160.3 640.121  26
   1  -3  -9 15487.7 685.371  23
   1  -3  -8 675.424 109.335  26
   1  -3  -8 579.762 117.422  22
   1  -3  -8 622.912 116.482  23
   1  -3  -7 4940.58 295.343  34
  -1  -3   7 5049.68 497.827  18
   1  -3  -7 5083.06 311.499  22
  -1  -3   6 2813.45 344.796  18
   1  -3  -6 2246.24 266.237  15
   1  -3  -6 2469.31 180.173  34
   1  -3  -6 1939.82 228.053  13
   1  -3  -6 2035.83 173.505  22
   1  -3  -5 4392.00 361.593  15
   1  -3  -5 3909.40 304.337  13
  -1  -3   5 4218.54 390.924  18
  -1  -3   4 3016.97 303.267  18
   1  -3  -4 3257.49 292.156  15
   1  -3  -4 3328.68 253.097  13
  -1  -3   3 108325. 3514.37  14
  -1  -3   3 115427. 3715.32  18
   1  -3  -3 117150. 3689.16  15
   1  -3  -3 111162. 3582.38  13
  -1  -3   2 148848. 4673.52  13
   1  -3  -2 142445. 4569.16  13
  -1  -3   1 55789.2 1878.00  13
  -1  -3   1 56499.8 1814.09  15
   1  -3   0 24173.6 982.568  13
   1  -3   0 25120.2 1007.86  14
  -1  -3   0 27341.6 1007.26  13
   1  -3   1 69469.1 2365.97  14
   1  -3   2 137655. 4335.49  14
  -1  -3  -2 131346. 4324.75  13
   1  -3   2 131648. 4384.59  18
   1  -3   3 4728.76 398.519  18
   1  -3   4 7685.84 557.462  18
   1  -3   4 7059.18 305.193  20
   1  -3   5 15179.6 898.159  18
   1  -3   5 14025.3 536.641  20
  -1  -3  -6 290.832 75.1388  22
   1  -3   6 298.085 151.323  18
  -1  -3  -6 305.896 122.264  15
  -1  -3  -7 1138.99 139.229  22
  -1  -3  -7 1153.04 225.573  15
  -1  -3  -8 1344.01 149.154  22
  -1  -3  -8 1018.98 146.367  23
  -1  -3  -9 132.855 73.8621  23
  -1  -3 -10 89.4553 58.9561  23
  -1  -3 -10 95.2367 51.8320  25
   1  -2 -11 1601.98 136.323  25
   1  -2 -11 1593.49 142.624  21
   1  -2 -10 6227.34 368.230  23
   1  -2 -10 6611.99 338.693  25
   1  -2 -10 5877.36 348.581  21
   1  -2  -9 6722.52 367.762  26
   1  -2  -9 7400.76 415.831  23
   1  -2  -9 7911.50 420.927  22
   1  -2  -8 25141.3 983.143  23
   1  -2  -8 25416.3 981.773  22
   1  -2  -8 25010.1 947.264  26
   1  -2  -7 907.456 121.830  22
   1  -2  -7 827.350 116.611  23
   1  -2  -6 8421.73 512.179  15
   1  -2  -6 9003.91 388.785  12
   1  -2  -5 19149.1 849.189  15
   1  -2  -5 19719.4 694.178  12
  -1  -2   5 20052.9 934.542  18
   1  -2  -4 18987.1 789.191  15
  -1  -2   4 17930.3 828.837  18
  -1  -2   3 127668. 4195.52  18
   1  -2  -3 133186. 4167.37  15
   1  -2  -2 128662. 4082.41  15
   1  -2  -2 130311. 4010.78  13
  -1  -2   2 126383. 4094.80  13
   1  -2  -1 332601. 10081.0  13
  -1  -2   1 325914. 10127.7  13
  -1  -2   0 29243.6 1041.90  13
   1  -2   0 29027.6 1033.71  13
   1  -2   0 29939.7 1063.05  14
   1  -2   1 166161. 5226.82  14
   1  -2   2 72545.7 2401.20  18
   1  -2   2 68575.3 2344.83  14
   1  -2   3 35457.4 1406.66  18
   1  -2   4 78375.8 2734.37  18
  -1  -2  -4 74985.3 2381.19  12
   1  -2   5 26562.2 1211.97  18
  -1  -2  -5 23275.6 838.656  12
  -1  -2  -6 16873.8 666.117  22
  -1  -2  -7 4321.40 271.078  22
  -1  -2  -7 4140.28 232.614   3
  -1  -2  -7 4022.94 275.558  23
  -1  -2  -8 651.247 103.918  22
  -1  -2  -8 642.465 116.158  23
  -1  -2  -9 420.267 102.899  23
  -1  -2  -9 448.658 88.1921  21
  -1  -2 -10 188.486 71.8648  23
   1  -2  11 143.433 43.2306  19
  -1  -2 -11 167.855 45.7943  25
   1  -1 -11 172.956 65.9699  21
   1  -1 -11 272.054 78.4025  25
  -1  -1  11 239.144 61.8256  19
   1  -1 -10 6350.84 340.636  25
   1  -1 -10 5866.96 359.034  23
   1  -1 -10 5862.37 341.971  21
   1  -1  -9 5513.51 345.128  23
   1  -1  -9 4830.94 294.413  26
   1  -1  -8 7889.89 398.042  26
   1  -1  -8 8464.65 431.323  22
   1  -1  -8 7914.73 427.775  23
   1  -1  -7 9659.58 431.426  26
   1  -1  -7 8993.62 440.790  23
   1  -1  -7 9450.35 445.199  22
   1  -1  -7 9216.22 416.125  12
   1  -1  -6 4513.05 231.205  12
   1  -1  -6 4109.84 283.906  15
  -1  -1   5 26299.7 1096.18  18
   1  -1  -5 26530.8 995.923  15
   1  -1  -5 26532.3 1104.43  17
   1  -1  -5 26342.7 890.908  12
  -1  -1   4 20462.8 844.291  18
   1  -1  -4 20559.9 776.087  15
   1  -1  -4 19314.8 828.231  17
  -1  -1   3 34808.0 1237.93  18
   1  -1  -3 34369.4 1226.15  17
   1  -1  -3 35744.8 1198.73  15
   1  -1  -2 474724. 14699.3  15
  -1  -1   2 492472. 14714.5  18
  -1  -1   1 244700. 7398.11  13
   1  -1  -1 240521. 7351.15  13
   1  -1   0 81629.4 2591.75  14
   1  -1   1 82945.8 2730.64  14
   1  -1   1 87881.4 2739.58  18
  -1  -1  -2 237915. 7356.75  17
   1  -1   2 234431. 7374.42  18
   1  -1   3 30440.7 1152.73  18
  -1  -1  -3 26040.9 1108.65  17
   1  -1   4 15248.8 779.202  18
  -1  -1  -5 9544.96 393.159  12
  -1  -1  -6 17762.9 676.487  12
  -1  -1  -6 17910.0 699.425  23
  -1  -1  -7 2401.91 202.230  23
  -1  -1  -7 2620.38 180.598   3
  -1  -1  -7 2714.41 202.923  22
  -1  -1  -7 2729.50 203.309  12
  -1  -1  -8 221.380 62.1131   3
  -1  -1  -8 61.2900 66.0377  23
  -1  -1  -9 1730.26 178.191  23
  -1  -1  -9 1542.36 127.675   3
   1  -1  10 552.357 95.4716  19
  -1  -1 -11 1206.87 104.248  25
   1  -1  11 1287.73 103.877  19
   1   0 -11 783.716 104.360  21
  -1   0  11 733.240 89.2272  19
   1   0 -10 6057.08 345.030  21
   1   0  -9 11806.9 565.454  23
   1   0  -9 11792.5 521.936  26
   1   0  -9 11577.4 547.162  21
   1   0  -8 375.822 87.3714  26
   1   0  -8 241.747 91.2156  23
   1   0  -7 28683.5 1012.13  26
   1   0  -7 28037.4 1032.44  22
   1   0  -7 26278.9 1301.95  17
   1   0  -7 28126.1 1033.72  23
   1   0  -6 4039.10 356.499  27
   1   0  -6 4282.40 224.514  12
   1   0  -6 4105.48 374.446  17
   1   0  -5 3169.21 288.310  17
   1   0  -5 2830.89 160.884  11
   1   0  -5 2703.80 170.979  15
   1   0  -5 2767.33 269.633  27
   1   0  -4 4617.62 308.627  17
   1   0  -4 3910.57 201.388  15
   1   0  -4 4491.39 316.213  27
   1   0  -3 1461.99 93.0476  15
   1   0  -3 1308.85 159.207  27
  -1   0   3 1543.18 130.673  18
   1   0  -3 1495.44 146.914  17
  -1   0   2 310131. 9565.41  18
   1   0  -2 320072. 9592.44  17
   1   0  -1 7416.49 276.519  14
  -1   0   0 59125.5 1839.58  17
  -1   0  -1 6735.82 313.795  17
  -1   0  -2 936.495 128.768  17
  -1   0  -3 17873.8 802.491  17
  -1   0  -4 3830.47 222.143  27
  -1   0  -5 70859.6 2254.99  12
  -1   0  -6 3419.16 206.697  12
  -1   0  -6 2876.59 371.842  17
   1   0   6 3198.04 409.487  16
  -1   0  -6 3015.81 209.079  23
  -1   0  -7 1416.45 145.090  12
  -1   0  -7 1617.80 306.838  17
  -1   0  -7 1532.45 140.475   3
   1   0   7 1482.55 301.978  16
  -1   0  -7 1445.26 154.417  23
  -1   0  -8-14.9511 59.2797  23
  -1   0  -8 43.3146 54.1095   3
  -1   0  -8 64.0843 68.6213  12
  -1   0  -9 4988.95 307.742  23
  -1   0  -9 4885.14 262.892   3
   1   0  10 10.2758 56.7597  19
   1   0  11 58.9477 39.3697  19
  -1   1  11 149.145 49.4847  19
   1   1 -11 167.465 70.6159  25
   1   1 -11 175.206 58.3463  21
   1   1 -10 6488.47 349.714  25
  -1   1  10 5904.97 307.286  19
   1   1 -10 6592.61 352.395  21
   1   1  -9 4909.88 302.363  21
   1   1  -9 4189.89 242.193   3
   1   1  -8 7967.27 388.829  26
   1   1  -8 7176.90 627.513  17
   1   1  -8 7588.80 411.890  23
   1   1  -8 7831.76 355.185   3
   1   1  -8 7477.30 399.283  21
   1   1  -7 8444.62 363.807   3
   1   1  -7 8266.12 391.742  26
   1   1  -7 8543.60 407.170  21
   1   1  -7 8322.92 588.242  27
   1   1  -7 8386.02 388.690  11
   1   1  -7 8305.34 412.807  23
   1   1  -7 7584.48 608.434  17
   1   1  -6 4600.66 407.518  27
   1   1  -6 4575.75 411.254  17
   1   1  -5 24915.7 862.053  10
  -1   1   5 25222.9 1017.37  16
   1   1  -5 27660.9 1139.10  27
   1   1  -5 24953.9 1090.98  17
  -1   1   4 20447.7 803.516  16
   1   1  -4 20771.6 879.143  17
  -1   1   3 33401.5 1127.06  16
  -1   1   2 477025. 14436.6  16
   1   1   0 84408.9 2685.24  16
   1   1   1 80484.3 2618.42  16
  -1   1  -2 237633. 7376.22  17
   1   1   2 235058. 7408.51  16
   1   1   3 25756.1 1092.83  16
  -1   1  -3 25903.3 1066.21  17
  -1   1  -4 15738.1 795.833  17
   1   1   4 15203.4 815.411  16
  -1   1  -5 9688.66 401.181  11
  -1   1  -5 9717.75 510.840  27
   1   1   5 10482.9 687.983  16
  -1   1  -6 16536.5 645.234   3
  -1   1  -6 17753.0 656.032  12
   1   1   6 15423.3 963.529  16
  -1   1  -6 17240.5 670.697  23
   1   1   7 2291.74 357.956  16
  -1   1  -7 2998.93 409.750  17
  -1   1  -7 2887.38 207.853  12
  -1   1  -7 2755.34 194.993   3
  -1   1  -7 2954.14 218.530  23
  -1   1  -8 170.812 154.912  17
  -1   1  -8 102.148 67.4386  23
  -1   1  -8 165.918 73.7663  12
  -1   1  -8 171.750 64.3507   3
   1   1   9 1691.22 159.935  19
  -1   1  -9 1975.67 174.075  12
  -1   1  -9 1635.30 147.568   3
   1   1  10 516.766 84.8603  19
  -1   1 -10 703.195 80.6380   3
   1   1  11 1355.06 103.227  19
  -1   1 -11 1481.77 117.665  25
   1   2 -11 1669.80 146.009  25
   1   2 -10 5652.31 286.029   3
   1   2 -10 5965.07 329.157  21
   1   2 -10 6325.92 337.753  25
  -1   2  10 6136.85 295.513  19
  -1   2   9 6968.22 342.624  19
   1   2  -9 7021.61 344.455   3
   1   2  -9 7766.50 396.203  21
   1   2  -8 25638.3 1359.25  17
   1   2  -8 26105.4 936.285   3
   1   2  -8 26879.1 972.955  11
   1   2  -8 25013.0 981.154  21
   1   2  -7 780.620 194.990  27
   1   2  -7 927.208 121.230  21
   1   2  -7 680.260 102.709  26
   1   2  -7 889.153 100.606   3
   1   2  -7 777.848 204.945  17
   1   2  -7 689.704 105.848  11
   1   2  -6 8950.21 391.889  11
   1   2  -6 8976.83 618.885  17
   1   2  -5 19352.0 684.216  10
   1   2  -5 18905.9 932.685  17
  -1   2   4 17644.0 682.428  16
   1   2   1 167308. 5285.15  16
   1   2   2 75090.8 2540.68  16
   1   2   3 36419.9 1427.25  16
   1   2   4 75566.5 2724.64  16
  -1   2  -4 77278.3 2750.13  17
   1   2   5 23602.9 1169.31  16
  -1   2  -5 25077.0 867.425  11
  -1   2  -6 18031.9 684.657   3
  -1   2  -6 17393.9 693.307  23
  -1   2  -6 18200.9 681.765  11
   1   2   6 18220.2 999.137  16
   1   2   7 4820.76 278.764  19
  -1   2  -7 4732.66 284.714  12
  -1   2  -7 4572.69 527.959  17
  -1   2  -7 5225.97 285.766   3
  -1   2  -8 654.460 112.645  12
   1   2   8 401.873 91.0727  19
  -1   2  -8 349.180 168.482  17
  -1   2  -8 466.078 90.8802   3
   1   2   9 539.812 94.5197  19
  -1   2  -9 599.072 95.7058   3
  -1   2  -9 505.626 99.1785  12
  -1   2 -10 158.774 53.6498   3
  -1   2 -10 161.010 71.2670  12
   1   2  10 159.898 56.2172  19
  -1   2 -11 131.578 47.5042  25
   1   3 -11 839.472 98.0636  25
   1   3 -10 1568.82 135.212   3
   1   3 -10 1824.75 160.852  25
   1   3  -9 14946.4 610.002   3
   1   3  -9 14748.2 629.665  25
   1   3  -9 14851.8 992.291  17
   1   3  -9 16069.7 654.458  21
   1   3  -8 533.086 108.502  21
   1   3  -8 681.389 100.575   3
   1   3  -8 613.417 115.677  11
  -1   3   8 496.493 82.4651  19
   1   3  -8 894.434 237.938  17
   1   3  -7 4661.32 498.769  17
   1   3  -7 5334.03 292.427  11
  -1   3   7 5062.90 256.307  19
   1   3  -7 4981.58 519.481  27
   1   3  -7 4917.26 271.508   3
   1   3  -7 4833.15 291.234  21
  -1   3   6 2152.22 144.213  19
   1   3  -6 2680.09 349.598  17
   1   3  -6 2270.02 172.707  11
   1   3  -6 2192.41 172.942  21
   1   3  -6 2582.17 167.843   3
   1   3  -5 3946.34 208.613  10
   1   3   3 4063.88 339.765  16
   1   3   4 6593.08 482.145  16
  -1   3  -4 6916.72 529.536  17
   1   3   4 6998.43 300.855  19
   1   3   5 13280.0 788.858  16
   1   3   5 13447.4 537.910  19
  -1   3  -5 14604.7 550.007  11
  -1   3  -6 276.329 69.2630   3
   1   3   6 367.841 77.1113  19
  -1   3  -6 350.776 74.2319  11
  -1   3  -7 1700.98 325.658  17
  -1   3  -7 1422.74 144.652   3
   1   3   7 1617.78 150.777  19
  -1   3  -7 1402.68 146.803  11
   1   3   8 916.369 123.029  19
  -1   3  -8 1187.34 281.380  17
  -1   3  -8 1164.22 139.774  12
  -1   3  -8 1020.39 124.515   3
   1   3   9 136.928 59.1219  19
  -1   3  -9 11.9047 62.7597  12
  -1   3  -9 131.536 57.7968   3
  -1   3 -10 8.97274 47.2987  25
  -1   3 -10 92.9291 52.9015  12
   1   3  10 91.2331 45.6978  19
  -1   3 -10 78.7846 46.7419   3
   1   4 -11 3026.28 170.043  25
   1   4 -10 710.801 92.6049   3
   1   4 -10 897.290 107.927  25
   1   4  -9 6778.22 366.800  11
   1   4  -9 7031.20 354.334  25
   1   4  -9 6758.97 345.478   3
   1   4  -8 16878.8 670.865  25
   1   4  -8 17162.2 1071.96  27
   1   4  -8 17341.5 677.996   3
   1   4  -8 15867.2 1061.17  17
   1   4  -8 16335.0 689.921  11
   1   4  -7 9978.58 458.532  11
   1   4  -7 10064.9 778.375  17
   1   4  -7 9315.75 435.663   3
   1   4  -6 1687.76 306.291  17
   1   4  -6 1515.13 138.547   3
   1   4  -6 1704.47 143.156  10
   1   4  -5 32.1859 43.0883  10
   1   4  -4 55460.8 1778.29  10
   1   4   3 30708.1 1022.77  19
   1   4   4 2301.86 151.846  19
  -1   4  -5 3568.94 220.814   3
  -1   4  -5 3948.57 225.201  11
   1   4   5 3706.57 214.649  19
  -1   4  -5 3526.24 432.295  17
  -1   4  -6 3638.15 230.828  11
   1   4   6 3615.00 222.758  19
  -1   4  -7 6174.16 325.602  11
   1   4   7 5553.28 307.161  19
  -1   4  -8 1480.45 153.441  12
   1   4   8 1003.58 124.318  19
  -1   4  -8 1100.21 131.455   3
  -1   4  -8 896.545 252.840  17
  -1   4  -9 1690.73 150.924   3
   1   4   9 1325.58 125.657  19
  -1   4  -9 1612.18 149.142  12
  -1   4 -10 147.832 53.8799  12
  -1   4 -10 183.936 54.1951   3
  -1   4 -10 259.652 57.9493  25
   1   5 -10 703.120 82.0530  25
   1   5 -10 645.586 88.4674   3
   1   5  -9 797.710 116.302  11
   1   5  -9 832.406 113.472   3
   1   5  -9 766.482 98.2709  25
   1   5  -8 4651.45 280.652   3
   1   5  -8 4326.16 523.911  17
   1   5  -8 4403.73 284.742  11
   1   5  -8 4863.42 264.288  25
   1   5  -8 4002.78 496.602  27
   1   5  -7 9706.44 425.179  25
   1   5  -7 10065.1 470.590  11
   1   5  -7 9676.58 797.727  17
   1   5  -7 9758.61 456.115   3
   1   5  -6 6334.88 617.619  17
   1   5  -6 6721.09 330.434  10
   1   5  -5 1669.35 140.570   3
   1   5  -5 1495.37 128.044  10
   1   5  -4 46734.6 1528.01  10
   1   5  -3 50307.4 1620.38  10
   1   5  -1 45404.8 1472.28  19
   1   5   1 44793.4 1449.39  19
   1   5   2 11380.8 439.282  19
   1   5   3 45313.2 1482.74  19
  -1   5  -4 7575.03 343.690   3
   1   5   4 6977.49 326.581  19
   1   5   5 1119.38 119.426  19
  -1   5  -5 1299.64 132.913   3
  -1   5  -5 1293.01 133.598  11
  -1   5  -5 1464.05 310.712  17
  -1   5  -6 925.324 115.478  11
  -1   5  -6 1006.99 124.163   3
   1   5   6 780.312 102.897  19
  -1   5  -7 335.758 83.0786  11
   1   5   7 411.551 80.0737  19
  -1   5  -7 343.726 88.9586   3
  -1   5  -8 1508.53 130.604  25
   1   5   8 1268.38 125.966  19
  -1   5  -9 51.7182 38.9552  25
  -1   5  -9 50.4425 54.0415  12
  -1   5  -9 97.8233 58.0123   3
  -1   5 -10 300.430 57.3151   3
  -1   5 -10 270.737 55.8892  12
   1   6 -10 830.629 94.3701  12
   1   6  -9 123.516 64.3664   3
   1   6  -9 250.890 73.6183  11
   1   6  -8 2581.35 207.223  11
   1   6  -7 15060.5 1060.77  17
   1   6  -7 15576.6 654.807  11
   1   6  -6 21081.7 808.685   3
   1   6  -6 20302.0 1259.83  17
   1   6  -5 20621.4 786.905   3
   1   6  -5 20797.8 759.991  10
   1   6  -4 30007.8 1035.35  10
   1   6  -4 30421.6 1061.52   3
   1   6  -3 13588.8 537.265   3
   1   6  -3 13791.1 520.195  10
   1   6  -2 14.0095 33.6791  10
   1   6   0 44895.9 1476.20  19
   1   6   1 3210.86 187.753  19
   1   6   2 21411.3 765.820  19
   1   6   3 18866.3 711.333  19
   1   6   3 18563.4 720.548   1
   1   6   4 6077.42 312.183   1
   1   6   4 6322.17 312.110  19
  -1   6  -4 6900.43 331.474   3
  -1   6  -5 6481.42 337.375   3
   1   6   5 6002.84 309.531  19
  -1   6  -5 6246.06 650.201  17
   1   6   6 2915.57 200.056  19
  -1   6  -6 3000.41 220.972   3
  -1   6  -6 3095.53 214.724  11
   1   6   7 840.023 103.804  19
  -1   6  -7 901.044 113.179  11
  -1   6  -7 813.065 121.219   3
  -1   6  -8 922.188 119.819   3
  -1   6  -9 203.610 61.8926  12
   1   7  -9 1407.68 125.665  11
   1   7  -8 277.466 82.8652  11
   1   7  -7 7024.15 373.267  11
   1   7  -7 6737.68 363.641   3
   1   7  -6 3488.86 245.130   3
   1   7  -6 4293.92 541.179  17
   1   7  -5 33677.4 1200.01   3
   1   7  -4 6336.98 331.561   3
  -1   7   4 6237.90 312.920   1
   1   7   0 6542.89 319.804  19
   1   7   1 4576.48 254.561  19
   1   7   1 5038.03 277.691   1
   1   7   2 7911.16 367.791  19
   1   7   2 8352.16 388.776   1
  -1   7  -2 7983.09 359.556   3
  -1   7  -3 13222.7 529.998   3
   1   7   3 12411.0 516.256  19
   1   7   3 12579.0 535.866   1
   1   7   4 5191.79 273.265  19
  -1   7  -4 5158.33 285.290   3
  -1   7  -5 7349.96 369.707  11
   1   7   5 7284.09 355.864  19
  -1   7  -5 7878.13 744.396  17
  -1   7  -5 8256.40 395.544   3
   1   7   6 558.086 84.6167  19
  -1   7  -6 359.189 86.3705   3
  -1   7  -6 637.180 221.412  17
  -1   7  -6 564.620 95.8462  11
  -1   7  -7 149.526 57.0041  11
  -1   7  -7 277.015 77.9064   3
  -1   7  -8 745.797 101.129   3
  -1   7  -9 101.953 44.2888  12
   1   8  -9 301.016 57.4401  12
   1   8  -8 1781.70 145.778  11
   1   8  -7 2175.38 179.262  11
   1   8  -5 30502.2 1076.16   1
  -1   8   4 3451.38 224.113   1
  -1   8   3 32922.3 1167.39   1
   1   8   0 4441.88 278.047   1
   1   8   1 21158.0 794.468  19
   1   8   1 21463.1 824.805   1
   1   8   2 1550.95 144.867  19
   1   8   2 1904.55 173.063   1
   1   8   3 1530.20 141.830  19
   1   8   3 1297.29 144.408   1
  -1   8  -4 2937.43 204.262   3
   1   8   4 2497.99 177.960  19
   1   8   4 2339.43 186.468   1
  -1   8  -5 1696.02 150.769  11
  -1   8  -5 1593.72 157.779   3
  -1   8  -6 760.409 96.0201  11
  -1   8  -6 686.413 106.631   3
  -1   8  -7 1883.18 135.259  11
  -1   8  -7 1899.43 156.057   3
  -1   8  -8 511.897 71.6992  12
   1   9  -8 704.296 74.8220  11
   1   9  -7 222.704 62.1310  11
   1   9  -6 7233.29 361.039  11
   1   9  -5 320.051 71.6743   1
  -1   9   4 19735.4 764.450   1
   1   9  -4 20663.8 778.427   1
   1   9  -3 2260.65 188.997   1
  -1   9   3 2162.93 183.151   1
   1   9  -2 8080.18 411.527   1
   1   9   0 1683.69 168.937   1
   1   9   1 3109.89 237.099   1
   1   9   2 9506.37 458.677   1
   1   9   3 1123.76 136.528   1
   1  10  -6 544.891 77.3605  11
  -1  10   4 9353.53 405.916   1
   1  10  -4 9053.82 413.154   1
   1  10  -3 1459.47 149.937   1
  -1  10   3 1678.55 152.753   1
  -1  10   2 1751.47 164.250   1
   1  10  -2 1538.91 162.859   1
  -1  10   1 769.553 119.212   1
   1  10   0 4043.56 268.818   1
   1  10   1 634.642 112.573   1
   1  10   2 470.282 99.5491   1
   1  10   3 157.574 62.3511   1
  -1  10  -4 402.183 73.5155   1
   1  11  -4 1116.25 104.067   1
  -1  11   3 3309.99 196.411   1
   1  11  -3 2810.82 190.430   1
   1  11  -2 3079.30 207.881   1
  -1  11   2 3063.84 205.226   1
  -1  11   1 2069.68 170.886   1
  -1  11   0 34.1140 58.9261   1
   1  11   0 139.234 71.4735   1
   1  11   1 446.168 89.4610   1
  -1  11  -2 1982.12 159.477   1
   1  11   2 1835.54 152.967   1
  -1  11  -3 665.901 88.0278   1
  -1  11  -4 166.498 45.7436   1
   1  11   4 123.786 38.6149   2
   1  12  -2 904.531 91.4479   1
  -1  12   2 798.669 83.4706   1
  -1  12   1 3882.11 209.563   1
  -1  12   0 2476.20 161.116   1
   1  12   0 2453.62 161.420   1
   1  12   1 499.571 70.1287   1
   2 -12  -1 321.377 58.7947  34
  -2 -12   1 286.178 64.6369   5
  -2 -12   0 76.2911 46.4515   5
  -2 -11   5 153.856 51.1685  20
   2 -11  -5 150.654 59.7428  34
   2 -11  -5 62.6257 42.7127  22
  -2 -11   4 579.667 89.8478  20
   2 -11  -3 5102.44 264.907   5
   2 -11  -3 4780.65 280.120  34
  -2 -11   2 800.008 106.048  20
   2 -11  -2 851.919 106.429   5
   2 -11  -1 789.947 100.815   5
  -2 -11   1 815.156 105.114  20
  -2 -11   0 454.252 79.6570  20
  -2 -11   0 476.001 94.6762   5
   2 -11   0 408.230 80.4561   5
   2 -11   1 80.3286 47.3236  20
  -2 -11  -1 11.1707 54.7899   5
  -2 -11  -2 1137.16 122.884   5
   2 -11   2 951.702 109.387  20
  -2 -11  -3 211.322 58.8376   5
  -2 -11  -3 147.196 51.3400  34
  -2 -10   7 8.85188 42.5648   4
   2 -10  -7 50.2934 41.8880  22
   2 -10  -7 25.1140 44.8242  34
   2 -10  -6 877.866 112.653  22
   2 -10  -6 810.649 109.591  34
  -2 -10   6 956.167 122.674   4
  -2 -10   6 863.770 103.260  20
  -2 -10   5 2861.83 222.039   4
   2 -10  -5 2928.34 220.755  34
  -2 -10   5 2834.06 206.628  20
  -2 -10   4 485.108 97.0205  20
   2 -10  -4 501.129 92.2719   5
   2 -10  -3 1330.51 143.436   5
  -2 -10   3 1225.99 146.143  20
  -2 -10   2 719.156 115.757  20
   2 -10  -2 681.212 110.481   5
  -2 -10   1 2509.14 199.371  20
   2 -10  -1 2124.73 171.975  20
  -2 -10   0 1739.08 157.323  20
   2 -10   0 1493.12 151.389  20
  -2 -10  -1 1175.16 153.383   5
   2 -10   1 1380.01 147.640  20
  -2 -10  -1 1063.49 117.418  20
   2 -10   2 1009.28 137.351  20
  -2 -10  -2 1414.06 157.190   5
   2 -10   2 1139.69 118.677  31
  -2 -10  -3 1937.99 172.400   5
   2 -10   3 1628.63 161.688  20
   2 -10   3 1711.82 143.899  31
   2 -10   4 926.601 114.612  20
  -2 -10  -4 830.508 99.4139  34
   2 -10   5 232.847 61.0544  20
  -2 -10  -5 97.9639 47.1162  22
   2  -9  -8 2333.76 152.797  23
  -2  -9   8 2263.16 171.257   4
   2  -9  -7 1600.27 157.965  22
  -2  -9   7 1501.57 131.173  20
   2  -9  -7 1716.50 163.843  34
  -2  -9   7 1524.56 164.165   4
  -2  -9   6 7791.54 392.087  20
   2  -9  -6 7867.56 417.246  34
   2  -9  -6 8128.49 418.418  22
  -2  -9   6 8865.61 444.257   4
   2  -9  -5 2100.53 206.166  34
  -2  -9   5 2503.16 204.280  20
   2  -9  -5 2653.44 210.503   5
  -2  -9   5 2434.15 225.511   4
  -2  -9   4 1445.77 158.762  20
   2  -9  -4 1278.86 149.157   5
  -2  -9   4 1152.77 161.973   4
  -2  -9   3 2470.38 217.456  20
  -2  -9   3 2368.35 420.991  18
  -2  -9   3 3105.25 251.400   4
   2  -9  -3 2840.57 220.417   5
   2  -9  -3 2520.37 441.293  14
  -2  -9   2 2588.12 432.830  18
   2  -9  -2 2380.88 437.566  14
   2  -9  -2 2928.71 197.929  20
   2  -9  -1 5588.70 309.944  20
  -2  -9   1 6079.95 331.206  20
   2  -9  -1 4773.31 613.629  14
   2  -9  -1 4137.62 502.233  18
   2  -9   0 234.254 149.009  18
  -2  -9   0 67.2421 129.340  13
  -2  -9   0-61.9083 103.140  14
   2  -9   0 106.808 55.3737  31
  -2  -9   0 37.9151 65.4993  20
   2  -9   0 132.702 65.1201  20
   2  -9   0 357.433 194.435  14
   2  -9   1 4127.46 547.913  14
  -2  -9  -1 3639.68 517.332  13
  -2  -9  -1 5169.64 283.794  20
   2  -9   1 5042.36 283.051  31
   2  -9   1 5212.72 309.689  20
   2  -9   1 3826.52 514.375  18
  -2  -9  -1 4693.18 579.520  14
  -2  -9  -2 1496.40 324.594  13
   2  -9   2 1098.01 145.353   4
  -2  -9  -2 1092.16 142.746   5
  -2  -9  -2 1230.64 121.989  20
   2  -9   3 144.993 72.5215  20
   2  -9   3 104.455 67.3840   4
  -2  -9  -3 87.9898 74.6915   5
   2  -9   4 246.494 80.4836  20
   2  -9   4 322.791 91.8657   4
  -2  -9  -4 223.867 89.5903   5
   2  -9   5 619.462 98.8025  20
   2  -9   5 554.458 101.394   4
  -2  -9  -5 588.748 84.8546  34
  -2  -9  -6 275.794 67.7638  22
   2  -9   6 278.996 63.0130  20
   2  -9   6 319.919 71.5282   4
   2  -8  -9 81.0476 48.7553  26
  -2  -8   9 68.9475 56.8999   4
   2  -8  -9 99.2507 47.1401  23
   2  -8  -9 146.328 57.8960  22
   2  -8  -8 36.7097 63.3703  34
   2  -8  -8 33.8259 52.0057  23
  -2  -8   8 40.5448 67.5328   4
  -2  -8   7 161.023 83.4913   4
  -2  -8   7 119.172 55.2936  20
   2  -8  -7 192.091 88.8343  34
   2  -8  -6 2178.15 205.119  34
  -2  -8   6 1881.19 202.821   4
  -2  -8   5 1140.83 299.724  18
  -2  -8   5 1615.96 169.627  20
   2  -8  -5 1778.25 186.481  34
   2  -8  -5 1476.08 162.502   5
  -2  -8   5 1850.28 195.666   4
   2  -8  -5 1729.26 355.326  14
   2  -8  -4 1605.64 358.250  14
  -2  -8   4 1563.29 168.544  20
   2  -8  -4 1807.60 172.742   5
  -2  -8   4 1286.00 168.967   4
  -2  -8   4 1479.65 345.372  18
  -2  -8   3 1743.14 174.098  20
  -2  -8   3 1725.84 187.719   4
  -2  -8   3 1751.68 344.978  18
   2  -8  -3 1245.56 315.693  14
   2  -8  -3 1384.44 159.475   5
   2  -8  -2 2955.13 201.386  20
  -2  -8   2 2709.00 435.372  13
   2  -8  -2 2877.63 374.461  18
  -2  -8   2 3493.70 259.731   4
   2  -8  -2 3612.34 512.026  14
   2  -8  -1 7387.09 364.746  20
  -2  -8   1 7490.65 379.479  20
  -2  -8   1 6838.97 640.341  14
  -2  -8   1 6957.22 696.194  13
   2  -8  -1 6639.57 617.528  18
   2  -8  -1 8262.87 774.329  14
   2  -8   0 4499.41 570.344  14
  -2  -8   0 4385.24 265.600  20
   2  -8   0 4716.50 277.424  20
   2  -8   0 4299.35 255.873  31
   2  -8   0 3777.55 471.932  18
   2  -8   1 8942.74 429.460  20
  -2  -8  -1 8787.01 403.195  20
   2  -8   1 7945.09 732.705  18
   2  -8   1 8138.42 432.331   4
  -2  -8  -1 7601.72 726.446  13
   2  -8   1 8538.61 774.347  14
  -2  -8  -2 3260.57 459.945  13
   2  -8   2 2874.02 433.988  14
  -2  -8  -2 4053.51 232.700  20
  -2  -8  -2 3767.92 500.786  15
  -2  -8  -2 4003.81 271.070   5
   2  -8   2 3559.45 264.299   4
   2  -8   2 3260.39 476.568  18
  -2  -8  -3 2710.48 411.071  13
  -2  -8  -3 3096.06 451.055  15
   2  -8   3 3130.49 466.544  18
  -2  -8  -3 3372.06 249.233   5
   2  -8   3 2824.08 227.784  20
   2  -8   3 3088.93 244.782   4
  -2  -8  -4 394.225 171.515  13
   2  -8   4 317.216 94.5088   4
  -2  -8  -4 456.256 103.856   5
   2  -8   4 366.420 95.0331  20
   2  -8   4 68.5891 114.639  18
   2  -8   5 422.885 98.3934  20
  -2  -8  -5 536.515 89.2056  34
   2  -8   5 499.820 104.035   4
   2  -8   6 500.445 92.0255  20
   2  -8   6 664.011 112.819   4
  -2  -8  -6 707.887 109.736  22
  -2  -8  -7 435.654 73.8765  22
   2  -8   7 306.370 75.6242   4
   2  -7 -10 401.385 60.8407  26
   2  -7 -10 563.725 83.6031  22
   2  -7 -10 702.759 82.5733  23
  -2  -7  10 527.001 84.3024   4
   2  -7  -9 241.855 75.7361  26
   2  -7  -9 192.878 80.3602  22
   2  -7  -9 173.739 74.1277  23
   2  -7  -8 3356.37 243.134  34
   2  -7  -8 2836.57 239.210  22
   2  -7  -7 15829.5 684.096  34
  -2  -7   7 15004.7 615.303  20
   2  -7  -6 9182.25 805.857  14
  -2  -7   6 9303.82 441.501  20
   2  -7  -6 9858.47 486.823  34
  -2  -7   6 7547.09 746.663  18
  -2  -7   5 27281.2 1028.15  20
   2  -7  -5 28969.6 1054.35   5
  -2  -7   5 27303.3 1544.30  18
   2  -7  -5 27869.6 1557.91  14
   2  -7  -4 4527.09 275.746   5
   2  -7  -4 3381.30 486.414  14
  -2  -7   4 4593.02 275.751  20
  -2  -7   4 4043.04 291.700   4
  -2  -7   4 3472.36 488.338  18
  -2  -7   3 5864.10 318.949  20
   2  -7  -3 6173.32 323.727   5
   2  -7  -3 5478.75 487.156  13
  -2  -7   3 5267.21 330.006   4
   2  -7  -2 72.1178 45.1437  20
   2  -7  -2 287.751 183.555  14
  -2  -7   2 227.184 70.8501  20
  -2  -7   2-54.7491 117.753  13
  -2  -7   2 162.454 110.495  14
  -2  -7   2 55.0586 70.1004   4
   2  -7  -1 6855.86 568.566  18
  -2  -7   1 6161.61 608.865  13
   2  -7  -1 6613.30 325.071  20
  -2  -7   1 6797.29 361.985   4
   2  -7  -1 6553.69 319.072  31
   2  -7  -1 6693.36 646.324  14
  -2  -7   1 6593.28 335.129  20
   2  -7   0 1918.76 338.643  14
  -2  -7   0 1640.65 146.601  20
  -2  -7   0 2127.79 327.120  15
   2  -7   0 1812.06 155.541  20
   2  -7   0 1446.18 266.831  18
   2  -7   0 1801.32 164.601   4
   2  -7   1 281.165 179.762  14
  -2  -7  -1 481.170 83.2538  20
   2  -7   1 479.393 93.5452  20
  -2  -7  -1 341.373 156.021  15
   2  -7   1 300.438 86.0947   4
   2  -7   1 616.042 197.841  18
   2  -7   2 5910.19 329.477   4
   2  -7   2 4239.54 503.863  14
  -2  -7  -2 5119.34 545.359  13
   2  -7   2 5466.17 307.828  20
  -2  -7  -2 4362.95 501.807  15
  -2  -7  -2 4986.23 265.984  20
  -2  -7  -2 4926.32 298.132   5
   2  -7   2 6332.61 613.009  18
  -2  -7  -3 1113.53 108.386  20
   2  -7   3 1588.28 171.443   4
  -2  -7  -3 1611.15 316.436  13
   2  -7   3 1437.87 154.125  20
  -2  -7  -3 1394.31 155.592   5
  -2  -7  -3 1013.61 262.485  15
   2  -7   3 798.956 239.461  18
  -2  -7  -4 1574.82 307.658  13
   2  -7   4 1231.66 149.460  20
  -2  -7  -4 1769.79 178.615   5
  -2  -7  -5 259.842 74.9715  34
  -2  -7  -5 238.985 140.983  15
   2  -7   5 321.749 88.6269  20
   2  -7   5 339.750 173.079  18
  -2  -7  -5 317.115 168.770  13
   2  -7   6 213.662 77.5906  20
  -2  -7  -6 165.647 75.2988  22
  -2  -7  -7 631.335 99.3236  22
  -2  -7  -8 1141.19 119.942  23
  -2  -7  -8 1011.90 98.4484  22
   2  -7   8 1041.95 118.194   4
   2  -6 -10 830.152 114.029  22
   2  -6 -10 855.943 110.036  23
   2  -6 -10 949.766 102.516  26
   2  -6  -9 248.724 76.9831  26
   2  -6  -9 211.795 93.4857  22
   2  -6  -9 336.771 88.8375  23
   2  -6  -8 5060.20 340.405  22
   2  -6  -8 5418.01 335.449  34
  -2  -6   7 1994.28 351.632  18
  -2  -6   7 1766.78 149.260  20
   2  -6  -7 1997.17 194.612  34
   2  -6  -6 9191.18 766.826  14
  -2  -6   6 9262.37 424.486  20
  -2  -6   6 9049.84 765.319  18
   2  -6  -6 8991.54 461.383  34
   2  -6  -5 23471.4 867.003   5
  -2  -6   5 21884.7 837.199  20
  -2  -6   5 21085.8 1256.62  18
   2  -6  -5 22471.9 1296.50  14
   2  -6  -4 9134.96 588.083  13
   2  -6  -4 10664.8 793.812  14
   2  -6  -4 9759.25 443.486   5
  -2  -6   4 9465.47 742.678  18
  -2  -6   4 10069.9 439.291  20
  -2  -6   3 815.252 103.058  20
   2  -6  -3 1036.90 127.854  30
   2  -6  -3 761.611 165.104  13
  -2  -6   3 658.824 193.684  13
   2  -6  -2 28995.2 1394.86  14
   2  -6  -2 27597.2 1228.63  13
  -2  -6   2 28545.3 1374.08  13
  -2  -6   2 27164.7 947.673  20
   2  -6  -2 25645.3 913.057  20
  -2  -6   1 56111.7 1828.71  20
   2  -6  -1 55113.3 1813.41  20
   2  -6  -1 59337.7 2333.07  14
   2  -6  -1 57442.5 2167.55  18
  -2  -6   1 53562.3 2140.13  15
  -2  -6   1 58720.4 2291.14  13
  -2  -6   0 13214.5 520.038  20
   2  -6   0 13781.3 812.668  18
   2  -6   0 13272.6 525.197  20
  -2  -6   0 13315.3 848.438  13
   2  -6   0 12000.3 845.164  14
  -2  -6   0 13617.3 799.257  15
   2  -6   1 29852.5 1454.35  14
   2  -6   1 27622.3 1371.88  18
  -2  -6  -1 28991.8 1368.03  15
   2  -6   2 8744.90 402.938  20
   2  -6   2 9033.79 703.842  18
  -2  -6  -2 8488.35 663.867  13
   2  -6   2 8715.37 678.562  14
  -2  -6  -2 8447.76 665.884  15
  -2  -6  -3 4442.06 481.848  15
  -2  -6  -3 3701.96 251.411   5
  -2  -6  -3 3878.84 207.387  20
   2  -6   3 4007.31 250.002  20
  -2  -6  -3 4495.33 471.779  13
  -2  -6  -4 343.738 150.142  13
  -2  -6  -4 582.434 105.329   5
   2  -6   4 547.923 101.521  20
  -2  -6  -5 3870.44 495.019  15
   2  -6   5 4311.70 553.337  18
   2  -6   5 4844.84 288.838  20
  -2  -6  -5 3915.71 473.032  13
  -2  -6  -6 114.180 62.8891  22
  -2  -6  -6-55.8325 107.369  15
   2  -6   6 25.3068 47.1218  20
   2  -6   6-66.1684 127.246  18
  -2  -6  -6-49.7345 95.6426  13
  -2  -6  -7 491.734 96.7188  22
  -2  -6  -8 323.723 84.5795  23
  -2  -6  -8 363.618 72.6195  22
  -2  -6  -9 1672.76 131.207  23
   2  -5 -11 1342.16 122.015  21
   2  -5 -11 1207.54 117.275  23
   2  -5 -10 163.202 76.4310  22
   2  -5 -10 174.605 64.0414  26
   2  -5 -10 183.286 77.7757  23
   2  -5  -9 3010.36 244.213  23
   2  -5  -9 2853.85 242.282  22
   2  -5  -9 3091.25 237.264  26
   2  -5  -8 430.605 110.697  22
   2  -5  -8 467.753 101.426  34
  -2  -5   7 2813.63 396.789  18
   2  -5  -7 2384.46 352.904  14
   2  -5  -7 2498.01 220.970  34
   2  -5  -7 2827.61 231.051  22
   2  -5  -6 21822.0 853.297  34
  -2  -5   6 21419.2 794.015  20
  -2  -5   6 21167.2 1206.57  18
   2  -5  -6 23402.0 1240.81  14
   2  -5  -5 4593.59 262.604   5
  -2  -5   5 4380.50 243.184  20
  -2  -5   5 3672.00 432.116  18
   2  -5  -5 4434.83 269.440  34
   2  -5  -5 4413.58 469.197  14
  -2  -5   4 7800.21 346.910  20
   2  -5  -4 7427.77 464.902  13
   2  -5  -4 7229.21 593.880  14
  -2  -5   4 7411.35 590.049  18
  -2  -5   3 9295.31 518.352  14
  -2  -5   3 10373.4 682.355  13
  -2  -5   3 9273.55 396.389  20
   2  -5  -3 10287.9 558.559  13
   2  -5  -3 9580.23 669.995  14
  -2  -5   2 12373.0 472.311  20
  -2  -5   2 11851.4 629.185  15
   2  -5  -2 11362.3 633.558  13
   2  -5  -2 11737.6 749.009  14
  -2  -5   2 12117.3 735.249  13
  -2  -5   1 3436.53 360.901  13
  -2  -5   1 4156.66 344.513  15
   2  -5  -1 3835.10 195.241  20
   2  -5  -1 3861.94 387.973  14
   2  -5   0 12269.4 765.343  14
   2  -5   0 12737.1 492.203  20
  -2  -5   0 14877.6 762.849  15
  -2  -5   0 13965.3 772.581  13
   2  -5   0 12521.3 714.143  18
  -2  -5  -1 17228.0 922.770  15
   2  -5   1 18190.8 954.998  18
   2  -5   1 19189.3 995.221  14
   2  -5   2 4160.92 423.413  18
   2  -5   2 3902.78 410.366  14
  -2  -5  -2 4373.13 414.794  13
   2  -5   2 4099.90 229.276  20
   2  -5   3 6487.33 317.643  20
  -2  -5  -3 5824.07 313.492   5
  -2  -5  -3 7129.66 554.804  13
   2  -5   4 1075.28 275.371  18
  -2  -5  -4 1119.98 232.771  13
  -2  -5  -4 1164.74 134.821   5
   2  -5   4 915.521 114.181  20
  -2  -5  -4 1211.12 259.234  15
  -2  -5  -5 422.586 169.342  13
  -2  -5  -5 356.823 170.202  15
   2  -5   5 475.223 87.8034  20
   2  -5   5 179.660 141.546  18
   2  -5   6 3714.71 503.497  18
  -2  -5  -6 2591.06 378.648  13
  -2  -5  -6 3565.58 250.160  22
   2  -5   6 3587.70 233.241  20
  -2  -5  -6 3377.25 434.089  15
  -2  -5  -7 53.9481 56.5503  22
  -2  -5  -8 906.876 125.222  23
  -2  -5  -8 754.600 103.819  22
  -2  -5  -9 645.628 92.1840  23
   2  -4 -11 1233.38 108.716  26
   2  -4 -11 1421.83 134.308  21
   2  -4 -10 2018.36 175.232  26
   2  -4 -10 2117.08 199.815  22
   2  -4  -9 9575.22 485.877  22
   2  -4  -9 9375.97 475.935  23
   2  -4  -9 8493.86 446.961  26
   2  -4  -9 8544.30 395.392  25
   2  -4  -8 238.625 87.0553  23
   2  -4  -8 345.364 74.7172  25
   2  -4  -8 371.055 104.280  22
   2  -4  -7 37739.3 1726.79  14
   2  -4  -7 41366.1 1460.20  22
   2  -4  -7 41208.7 1368.22  25
  -2  -4   7 41225.0 1830.05  18
   2  -4  -7 40923.8 1448.26  34
  -2  -4   6 374.468 155.202  18
   2  -4  -6 549.722 96.5173  34
   2  -4  -5 11024.3 553.267  13
  -2  -4   5 11661.8 457.833  20
   2  -4  -4 8163.36 435.675  13
  -2  -4   4 8101.08 339.763  20
  -2  -4   4 8282.04 566.605  18
  -2  -4   3 70165.8 2529.81  13
   2  -4  -3 68423.8 2357.12  13
  -2  -4   3 70440.7 2213.05  20
   2  -4  -3 70724.8 2557.93  14
  -2  -4   3 70181.3 2327.23  14
  -2  -4   2 9739.29 563.339  13
   2  -4  -2 8467.58 463.278  13
  -2  -4   2 8360.26 453.093  15
  -2  -4   1 19511.7 887.159  13
   2  -4  -1 17401.4 899.029  14
  -2  -4   1 19667.2 836.516  15
   2  -4   0 39011.3 1567.20  14
   2  -4   0 38636.3 1499.03  18
  -2  -4   0 39374.5 1533.22  13
  -2  -4  -1 86374.0 2992.85  13
   2  -4   1 86984.4 3056.58  14
   2  -4   1 85397.8 2995.75  18
   2  -4   2 11969.3 465.354  20
   2  -4   2 12143.7 705.729  14
   2  -4   3 44969.8 1504.15  20
  -2  -4  -3 48775.4 1864.19  13
   2  -4   4 2127.19 156.634  20
  -2  -4  -4 1929.86 163.112   5
  -2  -4  -4 1648.47 264.696  13
   2  -4   4 1727.88 303.644  18
   2  -4   5 238.940 66.6064  20
  -2  -4  -5 217.954 145.352  13
   2  -4   5 161.599 146.652  18
  -2  -4  -6 2508.29 205.652  22
  -2  -4  -6 2962.66 388.908  15
  -2  -4  -6 3558.90 416.959  13
  -2  -4  -6 2802.76 186.412   3
   2  -4   6 3003.97 200.752  20
  -2  -4  -7 476.645 166.534  13
  -2  -4  -7 773.313 114.381  22
  -2  -4  -7 710.198 177.527  15
  -2  -4  -8 345.581 91.5126  23
  -2  -4  -8 405.365 78.7949  22
  -2  -4  -9 56.6098 53.3595  23
  -2  -4 -10 384.935 60.2989  23
   2  -3 -11 904.400 94.8872  25
   2  -3 -11 898.365 125.379  23
   2  -3 -11 664.784 90.5117  26
   2  -3 -11 839.247 113.215  21
   2  -3 -10 4419.29 275.155  26
   2  -3 -10 4166.42 249.925  25
   2  -3  -9 3953.10 288.703  22
   2  -3  -9 3352.77 230.080  25
   2  -3  -9 3943.66 271.505  26
   2  -3  -8 1443.85 164.690  23
   2  -3  -8 1204.11 160.337  22
   2  -3  -8 1449.92 141.466  25
  -2  -3   7 5734.50 507.079  18
   2  -3  -7 6357.68 354.695  22
   2  -3  -7 6235.84 347.003  34
   2  -3  -6 9416.07 442.215  22
  -2  -3   6 9678.59 645.383  18
   2  -3  -6 9930.78 443.068  34
   2  -3  -5 13814.0 593.559  13
  -2  -3   5 15021.2 776.670  18
   2  -3  -4 28224.7 1017.00  13
  -2  -3   4 28592.2 1192.72  18
   2  -3  -3 34851.3 1167.59  13
  -2  -3   3 37502.8 1336.13  13
  -2  -3   2 106697. 3496.98  13
   2  -3  -2 107044. 3378.83  13
  -2  -3   2 104765. 3374.32  15
  -2  -3   1 10157.8 519.679  13
   2  -3  -1 9611.87 539.623  14
   2  -3   0 60327.4 2074.38  14
   2  -3   0 54856.2 1974.51  18
  -2  -3   0 58134.3 2006.11  13
  -2  -3  -1 7827.75 461.055  13
   2  -3   1 7421.15 455.587  18
   2  -3   1 7392.91 476.012  14
   2  -3   2 28134.0 1197.34  14
   2  -3   3 2602.87 156.191  20
   2  -3   3 2444.94 300.080  18
   2  -3   4 16578.6 962.456  18
   2  -3   4 17219.5 634.810  20
   2  -3   5 458.718 76.7635  20
  -2  -3  -5 459.443 81.6412  22
  -2  -3  -6 1948.30 165.310  22
  -2  -3  -6 1790.68 150.375   3
  -2  -3  -7 2806.90 362.707  15
  -2  -3  -7 3203.58 223.531  22
  -2  -3  -7 3095.38 201.587   3
  -2  -3  -7 3170.97 238.662  23
  -2  -3  -8 514.106 106.825  23
  -2  -3  -9 352.390 82.4761  23
  -2  -3 -10 223.023 51.5193  25
   2  -3  10 360.817 67.9586  19
   2  -2 -12 3683.71 197.323  21
   2  -2 -12 3676.83 184.513  25
   2  -2 -11 1539.57 155.119  21
   2  -2 -11 1422.90 134.503  25
   2  -2 -11 1473.92 130.120  26
   2  -2 -10 3105.34 253.348  23
   2  -2 -10 3317.29 234.850  26
   2  -2 -10 3035.13 222.750  25
   2  -2  -9 748.773 125.762  22
   2  -2  -9 622.790 104.360  25
   2  -2  -9 386.710 100.519  26
   2  -2  -8 5247.49 315.213  26
   2  -2  -8 4861.74 316.842  22
   2  -2  -7 619.135 101.457  23
   2  -2  -7 452.169 95.3223  22
   2  -2  -6 11933.7 463.328  12
  -2  -2   6 11617.0 665.779  18
   2  -2  -6 11018.4 594.289  14
   2  -2  -5 40737.5 1320.42  12
   2  -2  -5 40266.5 1381.84  13
  -2  -2   5 41049.8 1553.10  18
   2  -2  -4 4860.44 238.181  13
  -2  -2   4 5076.42 340.622  18
  -2  -2   3 30392.2 1117.12  13
   2  -2  -3 28343.2 972.637  13
   2  -2  -2 83009.2 2689.03  13
   2  -2  -2 90707.6 2852.92  14
  -2  -2   2 89697.9 2806.03  13
  -2  -2   1 58471.8 2019.78  13
   2  -2  -1 62731.1 1977.36  18
   2  -2   0 3274.67 228.939  18
   2  -2   0 3760.34 283.420  14
   2  -2   1 2500.47 229.258  18
   2  -2   1 2772.98 246.004  14
   2  -2   3 22054.6 1031.46  18
   2  -2   4 3392.00 373.813  18
   2  -2   4 3244.71 179.641  20
  -2  -2  -6 707.299 97.2533   3
  -2  -2  -7 271.655 83.9678  23
  -2  -2  -7 239.670 65.8559   3
  -2  -2  -8 89.2857 49.5867   3
  -2  -2  -8-14.5815 52.4796  23
   2  -2   8 71.9687 69.2148  16
  -2  -2  -9 498.165 94.7289  23
   2  -2  10 283.418 65.5840  19
   2  -1 -12 387.234 65.7407  21
   2  -1 -12 358.836 65.3421  25
   2  -1 -11 4137.76 267.173  21
   2  -1 -11 4368.05 257.922  25
   2  -1 -10 15711.7 666.286  26
   2  -1 -10 16491.5 703.211  21
   2  -1 -10 16576.2 673.192  25
   2  -1 -10 16011.4 706.586  23
   2  -1  -9 20679.4 788.006  25
   2  -1  -9 18673.7 808.894  23
   2  -1  -9 19285.2 789.405  26
   2  -1  -8 19557.9 800.761  26
   2  -1  -8 20919.6 831.276  22
   2  -1  -8 20778.9 777.992  12
   2  -1  -7 8797.29 392.646  12
   2  -1  -7 8933.82 422.305  26
   2  -1  -7 9206.84 435.366  22
   2  -1  -6 17186.8 625.239  12
  -2  -1   5 18758.2 793.891  18
   2  -1  -5 18246.2 729.839  14
   2  -1  -4 7292.30 368.924  14
  -2  -1   4 7828.76 390.403  18
   2  -1  -3 251033. 7641.19  14
  -2  -1   3 244163. 7620.04  18
   2  -1  -2 28344.3 994.535  14
  -2  -1   2 26747.1 939.032  13
  -2  -1   1 205053. 6275.74  13
   2  -1  -1 202852. 6228.36  18
   2  -1   0 138468. 4376.90  18
   2  -1   0 141959. 4444.02  14
   2  -1   2 12343.5 636.779  18
  -2  -1  -2 14459.1 652.852  17
  -2  -1  -3 68779.7 2437.85  17
  -2  -1  -4 36090.3 1188.28  12
  -2  -1  -4 35533.3 1523.24  17
  -2  -1  -5 52643.5 1719.93  12
  -2  -1  -6 3324.39 213.093  12
  -2  -1  -6 3135.68 219.678  23
  -2  -1  -6 2951.40 201.102   3
  -2  -1  -7 9711.38 450.527  23
  -2  -1  -7 8559.67 409.772   3
  -2  -1  -8 1040.60 118.178   3
  -2  -1  -8 782.242 122.388  23
  -2  -1  -9 4303.15 232.250   3
  -2  -1  -9 4513.11 275.150  23
   2  -1  10 2264.97 163.574  19
   2   0 -12 35.7718 45.1222  21
  -2   0  11 10418.0 430.659  19
   2   0 -11 11498.4 498.293  21
   2   0 -10 277.591 95.2220  21
   2   0 -10 212.322 80.0097  26
   2   0  -9 7557.81 420.820  21
   2   0  -9 7874.57 392.214  12
   2   0  -9 7801.83 430.342  23
   2   0  -9 7488.00 404.337  26
   2   0  -8 843.790 111.344  12
   2   0  -8 577.325 118.345  23
   2   0  -8 636.608 106.240  26
   2   0  -7 7388.84 368.749  26
   2   0  -7 7479.08 378.478  22
   2   0  -7 7124.77 341.253  12
   2   0  -7 7687.07 535.976  17
   2   0  -6 1778.02 129.405  12
   2   0  -6 1914.18 230.781  17
   2   0  -6 1608.10 127.328  11
   2   0  -5 8879.43 559.287  27
   2   0  -5 8695.59 478.709  17
   2   0  -4 33751.5 1234.59  27
   2   0  -4 33810.2 1103.38  17
  -2   0   3 2247.94 122.001  18
   2   0  -3 1964.36 124.698  14
   2   0  -3 2158.98 143.675  17
   2   0  -2 23871.2 780.868  14
   2   0  -2 21400.2 703.606  17
   2   0  -1 16689.2 677.388  27
   2   0  -1 18316.9 660.010  16
  -2   0   0 26125.7 893.992  17
  -2   0  -1 11224.3 502.949  17
  -2   0  -2 19898.3 844.481  17
  -2   0  -3 5582.43 405.661  17
  -2   0  -4 62266.3 2342.05  17
  -2   0  -4 62987.8 1996.47  12
   2   0   5 399.689 167.131  16
  -2   0  -5 528.980 80.1841  12
  -2   0  -5 558.434 176.439  17
  -2   0  -6 2898.63 203.550  23
  -2   0  -6 2804.70 197.146   3
  -2   0  -6 2907.28 196.174  12
   2   0   6 2875.55 427.347  16
  -2   0  -7 35.4551 59.0477   3
   2   0   7 63.5009 122.116  16
  -2   0  -7-23.7521 61.4943  12
  -2   0  -7-26.4299 58.2289  23
  -2   0  -8 136.874 58.9095  23
  -2   0  -8 62.9730 61.7997  12
  -2   0  -8 46.5205 58.1604   3
  -2   0  -9 1594.62 138.623   3
   2   0   9 1914.38 167.491  19
   2   0  10-8.89920 47.6431  19
   2   1 -12 277.286 64.6823  25
   2   1 -11 5027.17 287.230  25
   2   1 -11 4922.63 286.661  21
   2   1 -10 15768.0 675.731  21
  -2   1  10 14848.1 592.004  19
   2   1 -10 15785.4 644.311  12
   2   1 -10 15825.0 657.225  25
   2   1  -9 20345.7 783.618  12
   2   1  -9 20100.9 794.393  25
   2   1  -9 19722.5 819.424  21
   2   1  -9 19399.0 796.044  26
   2   1  -8 17435.2 673.836   3
   2   1  -8 18267.4 721.789  11
   2   1  -8 18535.9 766.172  23
   2   1  -8 19578.8 753.096  26
   2   1  -8 19293.8 725.428  12
   2   1  -8 18970.3 764.983  21
   2   1  -8 17347.3 992.605  17
   2   1  -7 8739.88 650.471  27
   2   1  -7 8848.83 417.317  26
   2   1  -7 8585.41 419.525  21
   2   1  -7 8769.93 425.513  23
   2   1  -7 8645.84 395.531  11
   2   1  -6 16946.2 921.912  27
   2   1  -6 17046.7 620.076  11
   2   1  -6 15755.5 614.710  10
   2   1  -6 17582.4 844.245  17
   2   1  -5 19668.5 687.656  11
   2   1  -5 19277.4 860.335  17
   2   1  -5 19610.4 979.611  27
   2   1  -4 6855.42 384.966  17
   2   1   0 138182. 4294.91  27
  -2   1  -1 4285.14 281.578  17
   2   1   1 5739.78 367.080  16
  -2   1  -2 12220.0 601.314  17
   2   1   2 12005.0 656.649  16
  -2   1  -3 66828.2 2366.60  17
   2   1   3 65129.2 2445.75  16
   2   1   4 35386.2 1591.79  16
  -2   1  -4 36912.4 1546.74  17
   2   1   5 51310.3 2209.08  16
  -2   1  -5 54093.2 2159.84  17
  -2   1  -6 3240.71 216.657   3
  -2   1  -6 3674.75 222.088  12
   2   1   6 3275.18 444.727  16
  -2   1  -6 3284.06 218.020  23
  -2   1  -6 3416.00 440.457  17
  -2   1  -7 9535.39 438.149  23
  -2   1  -7 8718.61 418.906  12
   2   1   7 8450.27 742.567  16
  -2   1  -7 8465.40 417.569   3
   2   1   8 762.910 117.254  19
  -2   1  -8 953.553 125.617  12
  -2   1  -8 761.265 110.536   3
  -2   1  -9 4225.30 245.522   3
   2   1   9 4216.09 260.520  19
   2   1  10 2252.68 157.905  19
   2   2 -12 3981.19 207.397  25
   2   2 -11 1942.96 161.244  25
   2   2 -11 1533.50 143.828  12
   2   2 -10 3239.85 224.339  12
   2   2 -10 2852.78 226.658  21
   2   2 -10 2769.61 177.992   3
   2   2 -10 3165.45 230.951  25
   2   2  -9 486.594 105.669  12
   2   2  -9 690.678 183.231  17
   2   2  -9 590.302 122.375  21
   2   2  -9 532.978 84.8317   3
   2   2  -9 454.488 98.3223  25
   2   2  -8 5585.83 322.893  26
   2   2  -8 5452.95 279.215   3
   2   2  -8 5150.87 499.973  17
   2   2  -8 5185.09 321.251  21
   2   2  -8 5067.82 526.230  27
   2   2  -7 584.979 106.233  21
   2   2  -7 511.902 173.938  27
   2   2  -7 420.147 71.5349   3
   2   2  -7 340.672 141.744  17
   2   2  -7 629.974 101.304  26
   2   2  -6 13207.4 822.623  27
   2   2  -6 11556.8 710.224  17
   2   2  -6 12964.2 507.958  10
   2   2  -5 40050.4 1593.15  17
   2   2  -5 41694.1 1356.57  10
   2   2   1 2603.08 253.494  16
  -2   2  -2 3801.17 313.093  17
   2   2   2 4022.12 351.053  16
   2   2   3 20942.2 1035.27  16
  -2   2  -3 21823.5 999.621  17
  -2   2  -4 3729.48 195.099  11
   2   2   4 3844.21 206.954  19
  -2   2  -4 4348.76 414.271  17
   2   2   4 4324.48 425.983  16
   2   2   5 867.616 105.116  19
  -2   2  -5 951.413 100.734  11
  -2   2  -5 1122.38 240.136  17
   2   2   5 1129.78 239.696  16
   2   2   6 453.292 91.9949  19
   2   2   6 407.988 184.365  16
  -2   2  -6 774.394 106.007   3
  -2   2  -7 191.490 75.8160  12
   2   2   7 211.838 78.9098  19
  -2   2  -7 337.226 82.6573   3
  -2   2  -8 49.2847 58.0824   3
   2   2   8 63.1855 60.7960  19
  -2   2  -8 122.164 67.5150  12
  -2   2  -9 507.599 88.6100  12
   2   2   9 482.483 92.9737  19
  -2   2  -9 412.464 79.9282   3
  -2   2 -10 259.957 54.0243   3
   2   2  10 370.161 65.7110  19
   2   3 -11 663.315 94.6191  12
   2   3 -11 799.269 102.180  25
   2   3 -10 4281.63 266.614  25
   2   3 -10 3828.94 227.221   3
   2   3 -10 4383.15 265.642  12
   2   3  -9 3713.94 229.254   3
   2   3  -9 3372.36 421.677  17
   2   3  -9 3968.18 256.506  25
   2   3  -9 3557.43 263.074  21
   2   3  -9 3731.65 255.867  12
   2   3  -8 1819.67 327.317  27
   2   3  -8 1560.10 176.893  21
   2   3  -8 1951.36 158.872   3
   2   3  -8 1894.28 313.852  17
   2   3  -8 2006.94 174.635  25
   2   3  -7 6620.13 317.107   3
   2   3  -7 6328.71 320.749  25
   2   3  -7 6016.35 342.761  21
   2   3  -7 5638.24 529.653  17
   2   3  -7 6223.64 602.734  27
   2   3  -6 9943.38 426.240  10
   2   3  -6 9793.46 658.082  17
   2   3  -6 9774.88 444.287  21
   2   3  -5 14523.3 551.545  10
   2   3  -4 26201.5 888.858  10
   2   3   2 32377.5 1357.19  16
  -2   3  -3 2562.58 299.868  17
   2   3   3 2465.40 151.259  19
   2   3   3 2303.79 293.058  16
   2   3   4 19381.5 1020.29  16
  -2   3  -4 17318.1 638.605  11
   2   3   4 17975.4 656.400  19
  -2   3  -4 18057.7 992.621  17
  -2   3  -5 469.320 175.303  17
  -2   3  -5 393.868 70.7211  11
  -2   3  -5 474.679 81.7485   3
   2   3   5 509.077 87.3412  19
   2   3   5 446.512 177.541  16
   2   3   6 1493.82 287.758  16
   2   3   6 2026.39 169.630  19
  -2   3  -6 2127.18 371.677  17
  -2   3  -7 3163.16 221.640  12
   2   3   7 3055.24 219.962  19
  -2   3  -7 3068.05 221.613   3
   2   3   8 725.543 106.746  19
  -2   3  -8 430.353 92.9112  12
  -2   3  -8 640.822 106.117   3
  -2   3  -9 313.862 77.2424  12
   2   3   9 340.981 76.5232  19
  -2   3  -9 292.733 73.2529   3
  -2   3 -10 301.872 59.2008  25
  -2   3 -10 289.716 54.4194   3
   2   3  10 338.623 57.4650  19
   2   4 -11 1309.59 120.897  12
   2   4 -11 1462.33 120.921  25
   2   4 -10 2024.63 171.273  12
   2   4 -10 1781.02 145.410   3
   2   4 -10 1706.82 153.446  25
   2   4  -9 8693.02 445.683  11
   2   4  -9 9785.63 437.641  25
   2   4  -9 9008.11 419.338   3
   2   4  -8 255.525 71.9832  25
   2   4  -8 359.002 163.760  17
   2   4  -8 429.541 177.198  27
   2   4  -8 204.492 85.3506  11
   2   4  -8 298.419 76.1074   3
   2   4  -7 43980.6 1456.02  25
   2   4  -7 42977.8 1504.56  21
   2   4  -7 41189.1 1484.12  11
   2   4  -7 44285.2 1462.83   3
   2   4  -7 42950.7 1470.59  10
   2   4  -7 39362.0 1880.17  17
   2   4  -6 259.704 144.426  17
   2   4  -6 340.747 70.4288   3
   2   4  -6 269.374 61.9920  25
   2   4  -6 269.460 82.0412  21
   2   4  -6 261.135 70.1639  10
   2   4  -5 13107.7 516.010  10
   2   4  -4 8749.88 365.965  10
   2   4   2 11742.5 449.802  19
   2   4   3 44351.5 1456.22  19
  -2   4  -4 1775.01 137.083  11
   2   4   4 2099.05 154.927  19
  -2   4  -4 2034.40 153.336   3
  -2   4  -5 204.619 58.9716  11
  -2   4  -5 241.428 70.2679   3
   2   4   5 187.977 66.8960  19
  -2   4  -5 154.747 131.370  17
  -2   4  -6 3022.50 217.348   3
  -2   4  -6 2859.65 198.351  11
   2   4   6 2941.93 209.856  19
  -2   4  -6 2909.07 431.543  17
   2   4   7 864.979 122.098  19
  -2   4  -7 733.362 228.981  17
  -2   4  -8 551.638 97.7952  12
   2   4   8 325.593 83.8889  19
  -2   4  -9 82.3624 53.5894  12
  -2   4  -9 85.3166 53.9894   3
   2   4   9 95.1141 53.9462  19
  -2   4 -10 302.678 48.9403  25
  -2   4 -10 420.237 58.4864   3
   2   5 -11 1382.53 112.780  12
   2   5 -10 155.691 56.0243  25
   2   5 -10 258.091 69.7352  12
   2   5  -9 3058.50 227.352  11
   2   5  -9 3154.87 206.793  25
   2   5  -9 3341.05 221.084   3
   2   5  -8 373.202 79.7439  25
   2   5  -8-66.1257 110.363  27
   2   5  -8 376.676 86.9460   3
   2   5  -8 321.894 92.5379  11
   2   5  -8 54.1904 116.735  17
   2   5  -7 2520.45 194.897  10
   2   5  -7 3012.55 414.344  17
   2   5  -7 2536.60 197.280   3
   2   5  -7 2439.49 175.294  25
   2   5  -6 21836.5 825.454  10
   2   5  -6 22568.8 830.725   3
   2   5  -5 3877.71 227.421  10
   2   5  -4 9007.89 385.090  10
   2   5  -2 12024.8 472.905  19
   2   5  -1 3977.29 208.915  19
   2   5   0 12375.5 476.748  19
   2   5   1 18070.9 654.032  19
   2   5   2 4288.30 225.901  19
   2   5   3 6358.52 307.451  19
  -2   5  -3 6456.64 303.934   3
  -2   5  -4 1301.69 127.463   3
  -2   5  -4 1086.75 110.114  11
   2   5   4 1375.39 131.570  19
  -2   5  -4 917.386 237.835  17
  -2   5  -5 477.809 89.9716   3
  -2   5  -5 434.077 79.3920  11
   2   5   5 411.324 86.5846  19
  -2   5  -5 681.616 232.114  17
  -2   5  -6 3586.28 238.777   3
   2   5   6 3469.38 229.139  19
  -2   5  -6 3129.28 456.781  17
  -2   5  -6 3131.19 210.739  11
  -2   5  -7 12.6574 63.2402   3
   2   5   7-23.1254 55.5900  19
  -2   5  -8 838.356 110.625  12
   2   5   8 759.469 102.325  19
   2   5   9 569.573 70.9274  19
  -2   5  -9 514.364 75.9797  12
   2   6 -10 970.973 105.773  12
   2   6  -9 451.716 91.0265  11
   2   6  -8 4742.22 301.214  11
   2   6  -8 5087.93 292.268   3
   2   6  -7 1683.25 319.773  17
   2   6  -6 8137.35 389.355  10
   2   6  -5 20690.0 811.660   3
   2   6  -5 22693.8 810.251  10
   2   6  -4 8924.39 412.203   3
   2   6  -4 9828.20 413.872  10
   2   6  -3 725.039 92.9876  10
   2   6  -1 55981.0 1831.29  19
   2   6   0 13286.8 526.589  19
   2   6   1 28767.5 1029.24   1
   2   6   1 29914.3 1024.13  19
   2   6   2 8465.76 380.597  19
   2   6   2 8486.47 387.929   1
  -2   6  -2 8278.59 359.440   3
   2   6   3 3478.59 223.103   1
   2   6   3 3575.08 222.415  19
  -2   6  -3 3616.12 216.683   3
  -2   6  -4 558.611 93.6393   3
  -2   6  -4 457.925 80.3390  11
   2   6   4 535.468 94.6034  19
  -2   6  -4 345.890 192.609  17
  -2   6  -5 4364.60 545.115  17
  -2   6  -5 5043.71 290.878   3
  -2   6  -5 4800.04 265.267  11
   2   6   5 4728.79 277.005  19
  -2   6  -6-30.5319 49.9036  11
  -2   6  -6 88.0576 58.0140   3
   2   6   6 92.0021 63.5270  19
  -2   6  -6 62.7411 134.898  17
  -2   6  -7 630.082 104.065   3
   2   6   7 455.701 79.9629  19
  -2   6  -8 354.936 78.3992   3
  -2   6  -8 422.930 78.3763  12
   2   6   8 347.702 62.2721  19
  -2   6  -9 1916.44 125.362  12
   2   7 -10 479.783 67.5383  12
   2   7  -9 160.030 64.6940  11
   2   7  -8 3293.78 231.150  11
   2   7  -6 9414.32 425.747  10
   2   7  -5 27315.6 965.350   1
   2   7  -5 27018.8 974.467  10
   2   7  -4 4007.87 236.958  10
   2   7  -4 4086.27 242.668   1
   2   7  -3 5928.55 296.636  10
   2   7  -3 5780.85 306.374   1
   2   7  -2 109.212 60.4139   1
   2   7  -1 6672.99 334.524  19
   2   7   0 2070.67 170.540   1
   2   7   0 2051.95 165.378  19
   2   7   1 415.458 87.1003  19
   2   7   1 362.043 85.5868   1
   2   7   2 5377.79 294.258  19
   2   7   2 5564.21 307.184   1
  -2   7  -2 5515.54 275.159   3
   2   7   3 1511.54 146.085   1
   2   7   3 1234.23 131.343  19
  -2   7  -3 1329.83 129.781   3
  -2   7  -4 1444.84 321.997  17
  -2   7  -4 1276.32 134.961   3
   2   7   4 1286.79 135.527  19
  -2   7  -5 336.528 82.4954   3
   2   7   5 431.068 85.2424  19
  -2   7  -5 317.081 161.724  17
  -2   7  -6 305.401 86.1954   3
   2   7   6 124.378 61.6878  19
  -2   7  -7 860.793 109.818   3
   2   7   7 697.385 87.8969  19
  -2   7  -8 1070.65 99.4424  12
  -2   7  -8 1142.53 112.312   3
   2   8  -9 81.6895 45.2285  11
   2   8  -8-20.7895 57.4194  11
   2   8  -7 242.181 79.7635  11
   2   8  -5 1355.08 131.315   1
   2   8  -4 1450.68 146.903   1
  -2   8   4 1867.61 154.992   1
   2   8  -3 1925.44 171.974   1
   2   8  -2 3808.72 252.461   1
   2   8   0 5679.84 316.444   1
   2   8   0 4908.69 293.227  19
   2   8   1 8983.00 417.513  19
   2   8   1 8462.79 429.241   1
   2   8   2 4273.28 257.497  19
   2   8   2 3911.72 264.461   1
  -2   8  -3 2575.05 188.723   3
   2   8   3 2879.91 216.577   1
   2   8   3 3017.13 209.823  19
  -2   8  -4 165.117 62.0988   3
   2   8   4 290.412 73.1663  19
  -2   8  -4 383.618 184.558  17
   2   8   5 514.571 83.2393  19
  -2   8  -5 526.564 90.8691   3
  -2   8  -6 701.594 100.536   3
  -2   8  -7 390.890 69.2748   3
   2   9  -8 1963.04 138.279  11
   2   9  -7 1868.09 152.512  11
   2   9  -5 2267.49 167.672   1
   2   9  -4 1320.11 137.280   1
  -2   9   4 1154.63 126.140   1
   2   9  -3 2943.81 220.532   1
   2   9  -2 2760.25 216.381   1
   2   9   0 142.499 72.6297   1
   2   9   1 4884.33 303.880   1
   2   9   2 1378.47 138.067  19
   2   9   2 1317.80 150.810   1
   2   9   3 164.179 65.4686   1
   2   9   3 63.4629 53.9069  19
   2   9   4 213.477 60.8711  19
   2  10  -7 58.8809 36.7233  11
   2  10  -6 1114.84 112.101  11
  -2  10   4 423.727 74.6247   1
   2  10  -4 647.500 95.5069   1
   2  10  -3 1318.11 142.927   1
  -2  10   3 1419.94 141.117   1
  -2  10   2 688.663 110.631   1
   2  10  -2 795.225 121.626   1
   2  10   0 1652.05 169.871   1
   2  10   1 1129.41 137.080   1
   2  10   2 1279.40 140.787   1
   2  10   4 859.414 94.9037   2
  -2  11   4 617.433 69.0114   1
   2  11  -4 520.621 72.6444   1
  -2  11   3 5304.92 262.708   1
   2  11  -3 4870.65 264.134   1
  -2  11   2 757.810 104.459   1
   2  11  -2 758.630 107.745   1
  -2  11   1 879.100 111.463   1
  -2  11   0 581.030 95.8434   1
   2  11   0 570.068 96.4989   1
   2  11   1 42.1896 52.7128   1
  -2  11  -2 991.946 110.000   1
   2  11   3 112.216 49.4543   2
  -2  11  -3 135.534 52.3405   1
  -2  12   1 332.577 61.1578   1
  -2  12   0 42.6672 39.8906   1
  -3 -11   5 7.68832 35.4625  20
   3 -11  -5 58.7303 45.6424  34
   3 -11  -4 1958.07 153.929  34
  -3 -11   4 1921.76 148.277  20
   3 -11  -3 1455.49 134.739  34
  -3 -11   2 1325.17 127.904  20
   3 -11  -2 1268.13 125.631  34
  -3 -11   1 1118.98 114.830  20
  -3 -11   1 1281.62 129.795   5
   3 -11   0 145.681 51.5072  20
  -3 -11   0 40.5216 43.4459  20
  -3 -11   0 50.9572 52.8196   5
  -3 -11  -1 38.2220 48.6219   5
   3 -11   1 8.99137 44.9276  20
   3 -11   2 492.716 77.5146  20
  -3 -11  -2 618.889 85.5022   5
   3 -11   3 256.769 43.6841  31
   3 -10  -7 1560.75 125.147  22
   3 -10  -7 1719.67 137.165  34
   3 -10  -6 639.689 88.8891  22
  -3 -10   6 687.033 90.4573  20
   3 -10  -5 425.915 83.3303  22
  -3 -10   5 333.044 81.3957  20
  -3 -10   4 98.5353 62.7769  20
   3 -10  -4 122.413 52.0342   5
   3 -10  -4 157.928 74.9559  34
   3 -10  -3 1023.55 117.286   5
  -3 -10   3 1196.78 137.858  20
  -3 -10   2 922.910 124.641  20
   3 -10  -2 628.299 97.9564   5
   3 -10  -1 1759.79 153.627   5
  -3 -10   1 2011.47 173.774  20
   3 -10  -1 1573.35 146.195  20
  -3 -10   0 1836.22 175.410   5
  -3 -10   0 2017.14 170.543  20
   3 -10   0 2215.60 180.971  20
   3 -10   0 2182.04 162.350  31
   3 -10   1 578.126 89.0655  31
   3 -10   1 631.187 102.492  20
  -3 -10  -1 598.418 107.468   5
  -3 -10  -1 543.983 83.4317  20
   3 -10   2 256.013 74.3931  20
  -3 -10  -2 131.669 67.3936   5
   3 -10   2 237.594 70.8632  31
  -3 -10  -3 651.525 95.9462   5
   3 -10   3 531.939 93.1388  20
  -3 -10  -3 496.756 76.0263  34
   3 -10   3 519.747 83.4042  31
   3 -10   4 316.758 69.6641  20
   3 -10   4 241.684 65.0409   6
   3 -10   4 353.917 68.4742  31
   3  -9  -8 1391.56 125.656  22
  -3  -9   8 1260.42 121.895   4
  -3  -9   7 1500.65 129.803  20
  -3  -9   7 1815.24 166.569   4
   3  -9  -7 1860.39 170.746  34
   3  -9  -7 1785.72 159.209  22
  -3  -9   6 299.619 93.7061   4
  -3  -9   6 394.885 85.0419  20
   3  -9  -6 443.061 98.7680  34
   3  -9  -6 342.853 84.8366  22
   3  -9  -5 2848.12 205.695   5
  -3  -9   5 2533.14 205.731  20
  -3  -9   5 2431.39 218.375   4
  -3  -9   4 718.034 122.132  20
   3  -9  -4 883.867 117.488   5
  -3  -9   4 880.823 135.669   4
   3  -9  -3 2115.87 422.303  14
  -3  -9   3 2165.63 395.673  18
  -3  -9   3 2246.44 196.709  20
   3  -9  -3 2025.05 179.041   5
   3  -9  -2 152.240 163.699  14
   3  -9  -2 107.636 50.8233  20
   3  -9  -2 125.218 66.0394   5
   3  -9  -1 974.920 290.826  14
  -3  -9   1 1512.47 332.608  13
  -3  -9   1 1069.91 133.872  20
   3  -9  -1 1274.44 138.124  20
   3  -9  -1 1372.91 138.276  31
   3  -9   0 4018.11 266.208  20
  -3  -9   0 4332.45 522.999  14
   3  -9   0 3409.44 431.691  18
   3  -9   0 4678.08 592.443  14
   3  -9   0 4386.22 265.847  31
  -3  -9   0 4199.87 263.969  20
   3  -9   1 568.578 101.675  31
  -3  -9  -1 711.717 100.472  20
   3  -9   1 677.960 114.943  20
  -3  -9  -1 385.135 95.6168   5
  -3  -9  -2 1553.37 135.377  20
  -3  -9  -2 1429.11 162.098   5
   3  -9   2 1846.36 169.858   4
   3  -9   3 1017.57 131.517   4
  -3  -9  -3 1098.48 136.577   5
   3  -9   3 1138.19 139.331  20
   3  -9   4 2004.47 173.565  20
   3  -9   4 1644.57 152.210   4
  -3  -9  -5 121.057 55.9979  22
   3  -9   5 85.5795 46.7180   6
  -3  -9  -6 873.972 81.3275  22
   3  -9   6 992.338 95.1443   8
   3  -8  -9 436.952 80.3567  22
  -3  -8   9 339.806 71.4724   4
   3  -8  -9 530.955 81.6327  26
   3  -8  -8 374.731 88.4350  22
   3  -8  -8 263.145 69.5513  23
   3  -8  -8 339.129 86.5730  34
  -3  -8   8 411.486 89.7309   4
  -3  -8   7 1857.39 186.912   4
   3  -8  -7 1755.36 178.778  22
  -3  -8   7 1604.14 147.731  20
   3  -8  -7 1891.59 187.827  34
   3  -8  -6 475.243 112.919  22
  -3  -8   6 294.745 79.8326  20
   3  -8  -6 552.488 116.512  34
  -3  -8   6 411.273 105.629   4
  -3  -8   5 716.426 235.440  18
   3  -8  -5 851.333 265.192  14
  -3  -8   5 720.346 116.861  20
   3  -8  -5 753.207 112.407   5
  -3  -8   5 818.803 136.377   4
  -3  -8   4 2505.05 427.908  18
   3  -8  -4 2419.68 199.003   5
  -3  -8   4 2656.60 217.763  20
  -3  -8   4 3063.95 243.796   4
   3  -8  -4 2389.22 430.853  14
  -3  -8   3 698.080 121.936   4
  -3  -8   3 900.575 127.634  20
   3  -8  -3 906.538 118.364   5
   3  -8  -2 3028.60 480.981  14
  -3  -8   2 2547.40 427.664  13
   3  -8  -2 2409.05 182.986  20
  -3  -8   2 2589.96 220.142   4
   3  -8  -2 2270.48 181.109  31
  -3  -8   1 4027.07 265.321  20
  -3  -8   1 3783.86 512.687  13
   3  -8  -1 4118.99 257.247  20
   3  -8  -1 4401.87 263.599  31
   3  -8  -1 4036.82 455.899  18
   3  -8  -1 4150.23 572.805  14
  -3  -8   0 8692.80 726.099  15
  -3  -8   0 8349.73 771.282  13
  -3  -8   0 9047.24 425.918  20
   3  -8   0 8838.14 432.015  20
   3  -8   0 7395.61 677.209  18
   3  -8   0 7911.29 785.730  14
   3  -8   0 8860.07 425.334  31
   3  -8   1 807.427 261.459  14
  -3  -8  -1 1212.69 285.570  15
  -3  -8  -1 1440.93 142.078  20
   3  -8   1 1333.34 152.460  20
  -3  -8  -1 968.828 134.076   5
   3  -8   1 1379.67 150.611   4
   3  -8   1 1268.30 279.657  18
  -3  -8  -2 1689.46 345.001  13
  -3  -8  -2 1821.20 153.244  20
  -3  -8  -2 1994.25 362.620  15
  -3  -8  -2 1826.26 177.438   5
   3  -8   2 1997.29 183.671   4
   3  -8   2 1929.83 358.598  18
   3  -8   3 5058.44 311.713  20
  -3  -8  -3 5353.79 583.485  13
  -3  -8  -3 4441.94 290.849   5
   3  -8   3 4275.55 286.873   4
   3  -8   3 4279.92 546.543  18
  -3  -8  -3 3938.05 517.029  15
   3  -8   4 772.149 123.609  20
   3  -8   4 760.194 118.295   4
   3  -8   5 2616.12 202.512  20
   3  -8   5 2261.70 185.671   4
   3  -8   5 2286.93 183.633   6
   3  -8   6 2942.69 191.333   4
  -3  -8  -6 2903.91 185.552  22
  -3  -8  -7 68.5694 46.3781  23
   3  -7 -10 178.039 49.2156  23
   3  -7 -10 194.673 57.0513  26
  -3  -7  10 181.786 58.5287   4
  -3  -7   9 1539.59 158.520   4
   3  -7  -9 1369.22 138.631  23
   3  -7  -9 1671.02 158.265  26
   3  -7  -8 38.9245 48.3320  23
   3  -7  -8 30.9657 66.5877  22
   3  -7  -8 46.2606 69.5543  34
   3  -7  -7 1099.49 157.025  34
   3  -7  -7 899.233 137.246  22
  -3  -7   7 877.553 111.268  20
   3  -7  -6 857.386 138.640  22
  -3  -7   6 898.206 120.703  20
   3  -7  -6 1166.03 293.534  14
  -3  -7   6 838.456 245.964  18
   3  -7  -6 1111.98 159.722  34
  -3  -7   5 121.778 165.915  18
  -3  -7   5 351.035 92.4409  20
  -3  -7   5 441.528 107.141   4
   3  -7  -5 348.214 81.0242   5
   3  -7  -5 263.149 167.678  14
  -3  -7   4 1573.58 174.057   4
   3  -7  -4 1557.02 333.788  14
  -3  -7   4 1228.65 285.620  18
   3  -7  -4 1715.50 159.369   5
  -3  -7   4 2132.34 181.818  20
   3  -7  -4 1617.00 144.598  32
   3  -7  -4 1380.85 176.660  30
   3  -7  -3 4946.31 274.238  31
   3  -7  -3 4598.49 309.278  30
  -3  -7   3 4845.74 291.487  20
   3  -7  -3 4988.40 281.327   5
  -3  -7   3 5144.91 312.245   4
   3  -7  -2 188.345 160.197  14
  -3  -7   2 517.393 103.832   4
  -3  -7   2 448.939 187.330  13
  -3  -7   2 475.492 90.8541  20
   3  -7  -2 410.676 76.2348  20
   3  -7  -2 290.615 85.0702  30
   3  -7  -2 378.237 136.645  18
   3  -7  -2 476.247 84.8227  31
   3  -7  -1 1898.89 162.859  31
   3  -7  -1 1622.08 353.738  14
   3  -7  -1 2032.68 303.831  18
  -3  -7   1 1994.10 353.213  13
  -3  -7   1 1608.39 155.935  20
   3  -7  -1 1799.03 155.130  20
  -3  -7   1 1340.83 251.631  15
   3  -7   0 1623.06 326.502  14
  -3  -7   0 1439.86 142.963  20
  -3  -7   0 1136.63 253.636  15
  -3  -7   0 1268.43 284.349  13
   3  -7   0 1710.93 154.931  20
   3  -7   0 1563.93 151.814   4
   3  -7   0 1783.90 302.938  18
  -3  -7  -1 3987.70 239.167  20
  -3  -7  -1 3964.54 471.392  15
   3  -7   1 4170.83 265.399  20
   3  -7   1 3488.70 242.526   4
   3  -7   1 3862.04 464.048  18
   3  -7   1 4723.07 562.593  14
  -3  -7  -2 6485.71 628.551  15
  -3  -7  -2 6600.26 654.914  13
   3  -7   2 6840.47 672.485  14
  -3  -7  -2 7086.20 335.197  20
   3  -7   2 6927.39 371.622  20
  -3  -7  -2 6743.62 366.551   5
   3  -7   2 6958.44 367.559   4
   3  -7   2 6025.93 622.355  18
  -3  -7  -3 4285.95 517.522  15
   3  -7   3 3556.75 490.282  18
   3  -7   3 3403.49 252.456   4
  -3  -7  -3 3815.82 215.585  20
   3  -7   3 3599.40 256.829  20
  -3  -7  -3 4021.78 265.935   5
  -3  -7  -3 4409.81 517.799  13
  -3  -7  -4 4626.04 303.926   5
  -3  -7  -4 4959.67 554.301  13
   3  -7   4 4795.77 305.581  20
   3  -7   4 3878.33 530.050  18
   3  -7   4 5361.97 318.066   4
   3  -7   5 1796.34 175.332   4
   3  -7   5 1636.90 167.450  20
   3  -7   6 923.743 125.040   4
  -3  -7  -6 824.945 105.816  22
   3  -7   7 721.010 94.6637   4
   3  -6 -10 31.6595 53.7206  23
   3  -6 -10 61.0414 59.8794  22
   3  -6 -10 85.6351 63.4704  26
   3  -6  -9 268.619 80.8980  23
   3  -6  -9 157.050 76.6966  26
   3  -6  -8 950.537 130.036  23
   3  -6  -8 799.213 128.795  34
   3  -6  -7 616.681 179.714  14
  -3  -6   7 584.319 89.1715  20
   3  -6  -7 564.975 115.557  22
   3  -6  -7 687.846 123.152  34
   3  -6  -6 2771.42 224.405  22
   3  -6  -6 2259.86 371.722  14
  -3  -6   6 1956.68 341.578  18
   3  -6  -6 2459.69 218.347  34
  -3  -6   6 1977.31 168.065  20
   3  -6  -5 1246.43 292.119  14
   3  -6  -5 1627.49 141.953  32
  -3  -6   5 1755.81 154.372  20
   3  -6  -5 1483.60 146.345   5
   3  -6  -5 1522.46 179.605  30
  -3  -6   5 1371.37 295.158  18
  -3  -6   4 997.830 115.925  20
   3  -6  -4 891.919 107.888   5
   3  -6  -4 677.868 95.8133  32
   3  -6  -4 942.671 132.354  30
   3  -6  -3 778.192 158.729  18
  -3  -6   3 1554.33 136.874  20
  -3  -6   3 1149.71 246.242  13
   3  -6  -3 1283.39 141.652  30
  -3  -6   3 1135.59 134.335   4
   3  -6  -3 1035.08 114.969  31
  -3  -6   2 2995.86 324.435  15
  -3  -6   2 2985.01 389.835  13
   3  -6  -2 3422.10 442.778  14
   3  -6  -2 3189.88 191.139  20
   3  -6  -2 3029.79 218.684  30
  -3  -6   2 3336.81 222.096   4
   3  -6  -2 3250.89 331.120  18
   3  -6  -2 3597.87 214.231  31
  -3  -6   1 8206.19 593.377  15
  -3  -6   1 8776.97 681.532  13
   3  -6  -1 8634.63 381.383  20
  -3  -6   1 8647.44 401.423   4
   3  -6  -1 8942.89 605.231  18
   3  -6  -1 8089.23 707.077  14
   3  -6   0 1103.75 259.477  14
   3  -6   0 904.124 202.300  18
  -3  -6   0 1264.97 255.109  13
   3  -6   0 1102.39 117.996  20
  -3  -6   0 675.106 181.659  15
   3  -6   1 844.853 222.392  14
   3  -6   1 789.682 101.875   4
  -3  -6  -1 618.666 191.283  15
  -3  -6  -1 512.750 191.416  13
   3  -6   1 713.794 193.084  18
  -3  -6  -2 1466.88 287.633  15
   3  -6   2 2186.01 352.215  14
  -3  -6  -2 1861.94 167.146   5
   3  -6   2 1876.18 167.425  20
   3  -6   2 2043.01 337.790  18
  -3  -6  -3 2081.05 348.154  13
   3  -6   3 2024.91 184.523  20
  -3  -6  -3 2138.21 353.724  15
  -3  -6  -3 1957.00 177.619   5
   3  -6   3 1742.32 335.769  18
  -3  -6  -4 6331.32 632.837  13
   3  -6   4 7543.31 389.200  20
  -3  -6  -4 7333.08 392.048   5
   3  -6   4 6862.72 695.750  18
  -3  -6  -5 1538.01 302.845  13
   3  -6   5 1579.68 161.252  20
  -3  -6  -5 2082.14 350.809  15
  -3  -6  -6 1204.93 132.025  22
  -3  -6  -8 217.211 61.1717  23
   3  -5 -11 332.951 67.2878  26
   3  -5 -11 236.120 61.5641  23
   3  -5 -11 164.612 65.5857  21
   3  -5 -10 257.866 84.4270  23
   3  -5 -10 214.566 90.5127  22
   3  -5 -10 278.084 81.8861  26
   3  -5  -9 602.015 114.303  23
   3  -5  -9 704.853 130.017  22
   3  -5  -9 1023.92 147.858  26
   3  -5  -8 11586.0 555.797  23
   3  -5  -8 12377.4 583.272  34
   3  -5  -7 2244.35 349.294  14
   3  -5  -7 2641.73 223.949  22
   3  -5  -7 2388.55 186.830  32
   3  -5  -7 2344.50 218.082  34
   3  -5  -6 2534.19 208.008  22
  -3  -5   6 2692.74 362.847  18
   3  -5  -6 2778.45 193.244  32
  -3  -5   6 2400.50 173.767  20
   3  -5  -6 3080.98 398.351  14
   3  -5  -6 2559.23 217.705  34
  -3  -5   5 959.914 234.876  18
   3  -5  -5 1309.95 259.070  14
  -3  -5   5 1485.33 131.686  20
   3  -5  -5 2206.37 160.263   5
   3  -5  -5 2202.02 191.591  30
   3  -5  -5 1338.88 132.131  32
   3  -5  -4 3235.81 230.815  30
   3  -5  -4 3722.47 422.079  14
  -3  -5   4 3654.35 211.920  20
  -3  -5   3 15268.6 891.379  13
   3  -5  -3 15402.5 714.326  18
   3  -5  -3 15510.8 926.766  14
  -3  -5   2 7963.28 579.920  13
   3  -5  -2 7202.22 310.463  20
   3  -5  -2 7185.96 462.854  18
  -3  -5   2 7643.41 481.413  15
   3  -5  -1 16616.8 957.352  14
   3  -5  -1 15798.5 595.217  20
  -3  -5   1 17268.1 919.392  13
   3  -5  -1 15785.1 806.630  18
  -3  -5   1 16800.1 841.097  15
  -3  -5   0 8545.47 623.383  13
   3  -5   0 9660.98 397.944  20
   3  -5   0 9285.96 610.206  18
   3  -5   0 8898.60 677.668  14
   3  -5   1 10156.6 723.833  14
  -3  -5  -1 9352.18 658.524  13
   3  -5   1 9141.10 645.517  18
   3  -5   2 4592.77 250.627  20
  -3  -5  -2 3555.48 225.933   5
   3  -5   2 4427.69 460.644  18
   3  -5   2 4271.10 464.566  14
  -3  -5  -3 457.089 83.9092   5
   3  -5   3 365.547 80.2050  20
   3  -5   3 511.941 191.063  18
  -3  -5  -4 2682.93 381.385  13
   3  -5   4 2600.65 200.417  20
   3  -5   5 630.927 227.768  18
  -3  -5  -5 440.949 176.780  15
  -3  -5  -5 1003.35 249.462  13
   3  -5   5 660.066 109.404  20
   3  -5   5 591.957 97.0843   6
  -3  -5  -6 157.990 133.980  13
  -3  -5  -6 48.7414 46.8863  22
  -3  -5  -6-54.2073 104.253  15
  -3  -5  -6 70.0473 48.1284   3
  -3  -5  -8 780.349 105.186  23
  -3  -5  -9 175.834 41.8589  23
   3  -5   9 167.643 45.6266  19
   3  -4 -11 743.948 96.9508  26
   3  -4 -11 605.648 101.775  21
   3  -4 -11 490.123 91.4759  23
   3  -4 -10 2019.72 184.999  26
   3  -4 -10 2017.90 191.426  23
   3  -4 -10 2199.77 205.564  22
   3  -4  -9 3094.48 250.540  26
   3  -4  -9 3154.26 201.355  25
   3  -4  -9 2986.13 250.921  22
   3  -4  -9 2810.90 233.474  23
   3  -4  -8 2863.36 189.040  25
   3  -4  -8 2424.05 216.192  23
   3  -4  -7 4372.25 292.576  22
   3  -4  -7 4468.82 296.366  34
   3  -4  -7 4221.21 258.874  32
   3  -4  -6 5554.55 487.754  14
   3  -4  -6 5199.09 302.497  34
   3  -4  -6 4712.58 292.134  22
  -3  -4   6 5672.84 481.406  18
   3  -4  -6 4942.51 308.129  30
   3  -4  -6 4799.59 270.463  32
  -3  -4   5 7146.13 322.768  20
   3  -4  -5 7802.31 576.858  14
  -3  -4   5 7975.87 562.336  18
   3  -4  -4 4262.61 406.410  14
  -3  -4   4 4177.40 216.070  20
  -3  -4   3 4436.43 377.489  13
   3  -4  -3 4261.33 397.073  14
   3  -4  -3 3741.09 253.530  18
  -3  -4   3 4145.86 272.013  15
  -3  -4   2 23974.7 1085.27  13
   3  -4  -2 24200.9 962.432  18
  -3  -4   1 1639.94 225.645  13
   3  -4  -1 1965.92 267.600  14
   3  -4  -1 1567.98 190.021  18
   3  -4   0 26014.0 1207.64  14
  -3  -4   0 24655.9 1123.87  13
   3  -4   0 25506.2 864.065  20
   3  -4   0 23987.0 1077.42  18
  -3  -4  -1 2923.50 318.670  13
   3  -4   1 3144.65 336.621  18
   3  -4   1 3274.04 365.865  14
   3  -4   2 2999.39 348.671  18
  -3  -4  -2 3168.19 355.207  13
   3  -4   2 3042.61 190.104  20
   3  -4   3 668.355 182.815  18
   3  -4   3 642.566 93.2447  20
  -3  -4  -4 1094.86 237.973  13
   3  -4   4 926.414 114.417  20
  -3  -4  -5 861.274 228.947  13
   3  -4   5 423.570 88.8193  20
  -3  -4  -6 1633.28 314.376  13
  -3  -4  -6 1114.22 124.420   3
  -3  -4  -6 1303.80 263.066  15
  -3  -4  -7 593.433 103.411  23
  -3  -4  -7 568.667 82.8581   3
  -3  -4  -8 3939.61 246.692  23
  -3  -4  -9 875.676 90.3561  23
   3  -4   9 959.478 98.3484  19
   3  -3 -11 976.148 118.139  26
   3  -3 -11 1187.39 112.474  25
   3  -3 -11 961.412 131.487  21
   3  -3 -11 1059.82 129.468  23
   3  -3 -10 1230.59 148.559  26
   3  -3 -10 1278.65 132.580  25
   3  -3 -10 962.180 144.325  23
   3  -3  -9 7733.23 423.526  26
   3  -3  -9 7865.33 384.587  25
   3  -3  -9 8585.80 455.947  22
   3  -3  -9 7141.30 417.301  23
   3  -3  -8 1128.11 122.598  25
   3  -3  -8 956.072 131.682  23
   3  -3  -8 749.347 133.278  22
   3  -3  -7 669.896 104.319  32
   3  -3  -7 787.040 110.366  23
   3  -3  -7 629.494 110.321  34
   3  -3  -7 625.040 90.5837  25
   3  -3  -6 27632.6 1019.17  22
   3  -3  -6 29161.2 1255.09  14
  -3  -3   6 28244.9 1241.15  18
   3  -3  -6 28492.9 1027.02  34
   3  -3  -6 28112.0 1029.30  30
  -3  -3   5 38137.2 1253.12  20
  -3  -3   5 38808.2 1530.97  18
   3  -3  -5 39936.3 1568.90  14
   3  -3  -4 58750.1 2164.57  14
  -3  -3   3 20208.6 758.695  15
  -3  -3   3 23522.4 934.789  13
   3  -3  -3 19497.9 712.882  18
   3  -3  -3 22285.1 974.048  14
   3  -3  -2 10467.8 603.334  14
  -3  -3   2 10236.5 547.586  13
   3  -3  -2 9919.99 447.202  18
   3  -3  -1 6439.04 460.995  14
  -3  -3   1 6803.96 421.994  13
   3  -3  -1 6544.14 372.582  18
   3  -3   0 4807.31 406.216  14
  -3  -3   0 5301.99 376.474  13
   3  -3   0 5018.61 355.434  18
  -3  -3  -1 856.340 164.943  13
   3  -3   1 724.906 146.646  18
   3  -3   1 526.657 147.416  14
   3  -3   2 9918.10 407.163  20
   3  -3   2 10661.5 651.094  18
   3  -3   3 9929.38 417.588  20
   3  -3   4 6799.76 322.295   6
   3  -3   4 6823.26 333.103  20
   3  -3   6 1383.53 139.505   8
  -3  -3  -6 1650.01 153.889   3
   3  -3   7 1219.24 323.227  16
  -3  -3  -7 783.324 117.176  23
  -3  -3  -7 841.804 227.638  13
  -3  -3  -7 834.549 106.475   3
  -3  -3  -8 1521.83 148.817  23
  -3  -3  -8 1436.95 121.262   3
   3  -3   9 800.616 100.282  19
  -3  -3  -9 856.844 93.0618  23
   3  -2 -12 921.170 89.4612  25
   3  -2 -12 900.128 103.168  21
   3  -2 -11 243.101 73.4271  26
   3  -2 -11 201.161 80.9245  21
   3  -2 -11 351.396 79.2815  25
   3  -2 -10 5277.43 326.146  26
   3  -2 -10 5813.98 312.329  25
   3  -2  -9 584.714 101.495  25
   3  -2  -9 683.655 120.267  26
   3  -2  -9 673.981 127.203  22
   3  -2  -9 975.379 143.948  23
   3  -2  -8 13580.1 570.823  25
   3  -2  -8 13389.2 605.365  23
   3  -2  -8 14589.6 629.245  22
   3  -2  -8 13208.7 604.299  26
   3  -2  -7 5286.83 281.625  25
   3  -2  -7 5311.68 304.194  23
   3  -2  -7 5707.10 307.458  32
  -3  -2   6 45.8253 66.1001  18
   3  -2  -6 21.4190 54.4973  14
   3  -2  -5 7612.21 470.346  14
  -3  -2   5 9020.70 483.616  18
  -3  -2   4 93629.0 3123.59  18
   3  -2  -4 97330.8 3195.97  14
  -3  -2   3 4507.40 287.282  13
   3  -2  -3 3837.44 310.476  14
   3  -2  -2 15470.9 713.134  14
  -3  -2   2 14884.9 633.087  13
   3  -2  -2 13583.2 550.741  16
   3  -2  -2 14571.5 522.705  18
   3  -2  -1 18520.5 726.097  18
  -3  -2   1 18912.6 775.069  13
   3  -2   0 3557.05 262.157  18
   3  -2   0 3247.35 303.358  14
   3  -2   1 33661.6 1317.66  18
   3  -2   2 21684.5 1006.76  18
   3  -2   3 17624.0 629.371   6
   3  -2   3 16962.4 632.238  20
  -3  -2  -5 1146.79 125.361   3
   3  -2   5 1111.53 119.920   8
  -3  -2  -6 3910.90 250.292   3
  -3  -2  -6 4146.26 260.026  23
  -3  -2  -7 2436.22 195.672  23
   3  -2   7 1960.49 418.841  16
  -3  -2  -7 2261.37 181.352   3
  -3  -2  -8 1812.15 148.359   3
  -3  -2  -8 1507.24 150.865  23
   3  -1 -12 3256.81 194.967  25
   3  -1 -12 3509.79 208.555  21
   3  -1 -11 6409.86 338.873  25
   3  -1 -11 6176.99 354.556  21
   3  -1 -11 6887.09 349.503  26
   3  -1 -10 6695.87 383.949  26
   3  -1 -10 6928.72 373.771  25
   3  -1 -10 7291.17 407.974  21
   3  -1  -9 997.651 134.991  25
   3  -1  -9 1105.22 152.547  23
   3  -1  -9 1128.61 148.139  26
   3  -1  -8 2151.97 203.126  22
   3  -1  -8 2571.49 194.873  25
   3  -1  -8 2655.40 215.847  26
   3  -1  -8 2388.51 176.334  12
   3  -1  -8 1992.51 191.331  23
   3  -1  -7 6252.29 339.222  26
   3  -1  -7 6537.59 340.396  23
   3  -1  -7 6304.13 300.036  12
   3  -1  -7 6726.85 340.336  32
   3  -1  -7 6088.07 313.845  25
   3  -1  -6 25103.6 857.843  12
  -3  -1   5 27329.3 996.402  18
   3  -1  -5 26494.6 1004.76  14
   3  -1  -4 35651.2 1288.87  14
  -3  -1   4 35195.7 1217.26  18
   3  -1  -3 4889.37 310.309  14
  -3  -1   3 4533.27 244.025  13
   3  -1  -2 70181.2 2293.38  14
  -3  -1   2 66400.5 2170.11  13
   3  -1  -2 66618.2 2157.44  16
   3  -1  -1 5975.02 346.747  16
  -3  -1  -4 2471.46 153.638  12
   3  -1   4 2052.85 151.973   8
  -3  -1  -5 2136.60 159.669  12
  -3  -1  -5 2198.26 171.222   3
   3  -1   6 723.144 270.212  16
  -3  -1  -6 758.274 106.749  23
  -3  -1  -6 715.439 105.758   3
  -3  -1  -7 545.335 95.0741  23
  -3  -1  -7 538.224 93.8712   3
   3  -1   7 519.630 226.301  16
  -3  -1  -8 57.5687 55.4219  23
  -3  -1  -8 131.590 60.6324   3
   3  -1   9 195.756 69.0046  19
  -3  -1  -9 262.811 56.3793   3
   3  -1  10 161.315 45.5014  19
   3   0 -12 1064.06 114.849  21
   3   0 -11 5005.20 307.191  21
   3   0 -10 11709.1 540.575  26
   3   0 -10 11126.8 551.201  21
   3   0  -9 7180.62 402.646  26
   3   0  -9 7579.14 372.142  12
   3   0  -9 7613.18 418.326  21
   3   0  -8 1812.18 177.032  26
   3   0  -8 1824.36 181.009  23
   3   0  -8 1749.90 148.714  12
   3   0  -7 84.3777 57.9528  23
   3   0  -7 12.8566 56.6517  22
   3   0  -7 16.9690 46.1512  12
   3   0  -7 8.99081 45.7468  11
   3   0  -7-24.4369 49.8462  26
   3   0  -6 3100.65 354.468  27
   3   0  -6 3092.91 169.582  12
   3   0  -6 2708.75 172.172  10
   3   0  -6 2862.97 168.555  11
   3   0  -6 3096.78 258.009  17
   3   0  -5 1690.62 160.068  17
   3   0  -5 1789.06 255.524  27
   3   0  -4 15529.8 578.730  17
   3   0  -3 1162.06 173.293  27
   3   0  -2 54659.9 1885.76  27
  -3   0   2 52640.6 1672.50  13
   3   0  -1 6264.90 367.951  16
  -3   0   0 74289.3 2439.19  17
   3   0   0 77803.9 2598.44  16
  -3   0  -1 4415.43 300.353  17
  -3   0  -2 9050.28 533.354  17
   3   0   2 10218.4 651.037  16
   3   0   3 5212.72 494.790  16
  -3   0  -3 5418.74 440.093  17
  -3   0  -4 6506.76 529.196  17
   3   0   4 6474.89 613.309  16
   3   0   4 6137.03 288.820   8
  -3   0  -4 6525.39 287.182  12
   3   0   5-121.062 130.145  16
  -3   0  -5-46.2430 117.642  17
  -3   0  -5 33.2288 47.6318   3
  -3   0  -5 44.6829 54.3480  12
  -3   0  -6 2375.76 174.937  12
  -3   0  -6 1640.37 159.294   3
   3   0   6 1964.87 384.490  16
  -3   0  -7 7590.38 381.013   3
   3   0   7 6438.46 708.299  16
  -3   0  -8 1414.57 143.265   3
   3   0   8 1569.92 158.503  19
  -3   0  -9 3022.09 187.373   3
   3   0   9 3112.92 206.915  19
   3   0  10 40.9325 38.2688  19
   3   1 -12 3645.31 212.382  25
   3   1 -11 6771.78 367.790  21
   3   1 -11 6947.83 358.644  25
   3   1 -10 7342.74 393.969  25
   3   1 -10 6943.97 366.824  12
   3   1  -9 1132.72 140.641  25
   3   1  -9 859.376 140.706  21
   3   1  -9 909.382 137.292  26
   3   1  -9 944.541 119.340  12
   3   1  -8 2385.80 203.115  26
   3   1  -8 2539.19 195.231  25
   3   1  -8 2209.74 174.915  11
   3   1  -8 2536.03 212.304  21
   3   1  -8 1788.62 160.338  12
   3   1  -8 1435.61 286.436  27
   3   1  -8 2109.41 280.346  17
   3   1  -7 6931.04 613.254  27
   3   1  -7 6706.32 357.794  26
   3   1  -7 6732.73 336.707  25
   3   1  -7 6701.07 356.967  23
   3   1  -7 7008.45 362.548  21
   3   1  -7 7394.13 338.382  11
   3   1  -7 6851.41 477.338  17
   3   1  -6 26090.8 906.801  11
   3   1  -6 26487.3 915.456  10
   3   1  -6 24707.5 1071.73  17
   3   1  -6 28308.4 1310.28  27
   3   1  -5 26570.3 919.643  10
   3   1  -5 28074.7 1057.56  17
   3   1  -5 28232.6 1267.31  27
   3   1  -4 33722.2 1191.97  17
   3   1  -3 4436.96 355.718  27
   3   1  -2 70912.2 2430.51  27
   3   1  -1 6335.83 356.721  27
  -3   1   1 5625.76 244.679  17
   3   1  -1 5923.93 373.645  16
  -3   1   0 8742.88 399.043  17
   3   1   0 7865.72 384.491  27
  -3   1  -1 6981.85 403.648  17
   3   1   1 7323.78 494.754  16
  -3   1  -2 17510.9 824.518  17
   3   1   2 17657.9 926.083  16
  -3   1  -3 3303.51 332.151  17
   3   1   3 3039.93 374.601  16
  -3   1  -4 2391.99 151.993  12
   3   1   4 2321.72 356.677  16
  -3   1  -4 2793.78 339.232  17
   3   1   5 2377.84 386.769  16
  -3   1  -5 1878.83 150.580  12
  -3   1  -5 1969.91 321.078  17
  -3   1  -6 856.208 109.686  12
   3   1   6 725.800 115.830  19
  -3   1  -6 703.593 106.604   3
   3   1   6 1023.06 282.741  16
  -3   1  -6 1043.06 275.311  17
  -3   1  -7 495.056 95.5673  12
   3   1   7 419.731 91.9704  19
  -3   1  -7 418.109 89.0014   3
   3   1   7 641.393 222.781  16
   3   1   8 87.8434 70.4609  19
  -3   1  -8 166.658 72.4923   3
   3   1   9 233.466 72.6937  19
  -3   1  -9 214.198 62.2454   3
   3   1  10 143.576 47.5737  19
   3   2 -12 822.517 94.0360  25
   3   2 -11 181.640 74.1818  25
   3   2 -11 174.167 75.7980  21
   3   2 -11 128.040 57.7952  12
   3   2 -10 4989.53 305.101  25
   3   2 -10 5170.83 324.110  21
   3   2 -10 4793.22 285.421  12
   3   2  -9 629.208 118.700  21
   3   2  -9 606.333 102.809  12
   3   2  -9 547.607 80.5138   3
   3   2  -9 801.876 117.591  11
   3   2  -9 741.939 116.893  25
   3   2  -8 12634.0 525.919   3
   3   2  -8 12917.0 790.685  17
   3   2  -8 11960.4 912.634  27
   3   2  -8 13745.6 572.616  11
   3   2  -8 14015.4 579.508  25
   3   2  -8 14450.0 615.628  21
   3   2  -8 13973.8 608.222  26
   3   2  -7 5052.55 255.427   3
   3   2  -7 4478.98 509.480  27
   3   2  -7 5316.61 284.872  25
   3   2  -7 5123.09 429.556  17
   3   2  -7 5184.07 307.378  21
   3   2  -7 5117.05 281.524  11
   3   2  -7 5580.26 313.907  26
   3   2  -7 5083.50 280.574  10
   3   2  -6 45.4397 107.035  27
   3   2  -6 71.0828 48.3587  10
   3   2  -6 26.5657 72.2680  17
   3   2  -5 8305.88 489.337  17
   3   2   0 3427.81 235.797  27
   3   2   0 3616.97 323.361  16
   3   2   1 36241.5 1477.08  16
  -3   2  -1 34488.2 1330.19  17
   3   2   2 21343.7 1057.07  16
  -3   2  -2 20601.4 957.934  17
   3   2   3 17760.3 641.693  19
  -3   2  -3 17992.4 919.760  17
   3   2   3 16496.3 975.446  16
   3   2   4 926.827 245.504  16
  -3   2  -4 980.775 106.875   3
   3   2   4 999.598 108.375  19
  -3   2  -4 928.171 207.441  17
   3   2   5 1114.84 270.218  16
  -3   2  -5 1378.18 135.467   3
  -3   2  -5 1067.96 111.545  12
   3   2   5 1079.44 124.177  19
  -3   2  -5 1071.79 254.627  17
  -3   2  -6 3867.30 241.450  12
   3   2   6 4367.89 265.112  19
  -3   2  -6 4382.73 515.992  17
   3   2   6 3822.77 503.494  16
  -3   2  -7 2384.63 196.180   3
  -3   2  -7 2252.28 180.285  12
   3   2   7 2365.43 200.009  19
  -3   2  -8 2010.42 171.400   3
  -3   2  -8 1606.20 148.725  12
   3   2   8 1997.49 174.674  19
  -3   2  -9 615.732 86.9715   3
   3   2   9 622.444 91.6691  19
   3   3 -11 1168.02 126.069  25
   3   3 -11 1219.45 121.630  12
   3   3 -10 1323.88 145.388  25
   3   3 -10 1265.38 140.413  12
   3   3  -9 6699.07 343.532   3
   3   3  -9 7389.08 692.825  27
   3   3  -9 7822.24 393.733  25
   3   3  -9 8606.23 438.174  21
   3   3  -9 7425.71 380.300  12
   3   3  -9 7357.58 385.256  11
   3   3  -8 1162.95 289.540  27
   3   3  -8 938.195 122.393  25
   3   3  -8 935.871 127.297  11
   3   3  -8 918.819 108.320   3
   3   3  -8 698.113 182.885  17
   3   3  -8 737.932 128.212  21
   3   3  -7 739.890 106.520  25
   3   3  -7 685.731 114.871  21
   3   3  -7 579.749 224.098  27
   3   3  -7 674.082 94.1124   3
   3   3  -7 702.639 106.889  10
   3   3  -7 1123.15 217.144  17
   3   3  -7 887.560 115.754  11
   3   3  -6 27179.0 956.376  25
   3   3  -6 27959.0 999.705  21
   3   3  -6 27781.7 971.849  10
   3   3  -6 24736.4 1207.62  17
   3   3  -5 40676.9 1356.56  10
   3   3  -4 51735.6 1675.15  10
   3   3   1 680.833 89.6095  27
   3   3   2 9582.44 384.190  19
  -3   3  -2 8585.45 574.203  17
   3   3   3 11056.6 743.995  16
   3   3   3 9895.63 416.036  19
  -3   3  -3 10382.2 678.878  17
  -3   3  -4 7223.52 346.909   3
  -3   3  -4 7227.50 314.414  11
   3   3   4 7154.89 344.524  19
   3   3   4 7459.08 649.901  16
  -3   3  -4 7763.30 621.129  17
  -3   3  -5 4262.71 266.307   3
  -3   3  -5 5214.37 537.146  17
   3   3   5 5195.00 283.413  19
   3   3   5 4115.08 503.705  16
  -3   3  -6 1391.97 309.308  17
  -3   3  -6 1607.57 161.696   3
  -3   3  -6 1716.39 153.009  12
   3   3   6 1679.50 162.032  19
   3   3   6 1205.27 290.859  16
  -3   3  -7 975.506 122.336  12
  -3   3  -7 839.768 239.691  17
   3   3   7 1070.01 137.400  19
  -3   3  -8 1516.05 148.660   3
  -3   3  -8 1405.69 134.777  12
   3   3   8 1592.25 149.905  19
  -3   3  -9 740.211 93.0274   3
   3   3   9 725.421 90.9981  19
   3   4 -11 422.627 72.7740  12
   3   4 -11 575.221 83.4477  25
   3   4 -10 2326.97 179.347  25
   3   4 -10 2077.68 170.755  12
   3   4  -9 3065.42 210.104   3
   3   4  -9 3800.06 241.159  25
   3   4  -9 3535.54 476.873  27
   3   4  -8 2273.68 408.178  27
   3   4  -8 2576.90 195.827  25
   3   4  -8 2001.35 320.803  17
   3   4  -8 2451.33 186.507   3
   3   4  -7 4211.56 256.996  25
   3   4  -7 5160.14 595.910  27
   3   4  -7 4615.01 262.661   3
   3   4  -7 4371.45 458.627  17
   3   4  -7 5389.87 291.541  10
   3   4  -6 5388.37 276.718  25
   3   4  -6 5502.91 283.928   3
   3   4  -6 5657.65 297.299  10
   3   4  -5 7477.92 350.068  10
   3   4  -4 3935.24 219.887  10
   3   4  -2 25042.2 849.564   9
   3   4   0 23385.7 808.180  19
   3   4   1 3371.28 186.695  19
   3   4   2 3382.01 196.544  19
  -3   4  -3 529.618 79.9856   3
   3   4   3 715.916 93.6750  19
  -3   4  -4 943.800 111.787   3
  -3   4  -4 724.233 214.737  17
   3   4   4 996.618 114.974   2
   3   4   4 1036.61 123.411  19
  -3   4  -5 221.186 159.981  17
  -3   4  -5 423.550 85.5988   3
   3   4   5 453.277 95.3759  19
  -3   4  -6 1131.03 136.691   3
   3   4   6 1453.57 149.611  19
  -3   4  -7 479.642 90.2524  12
   3   4   7 645.305 105.148  19
  -3   4  -7 432.450 92.7963   3
   3   4   8 3925.46 236.511  19
  -3   4  -8 3802.26 222.836  12
  -3   4  -9 1020.21 101.118   3
  -3   4  -9 885.628 85.0455  25
   3   4   9 1059.09 97.6108  19
   3   5 -11 233.184 47.0872  25
   3   5 -11 242.705 53.4055  12
   3   5 -10 219.869 61.9963  25
   3   5 -10 273.919 73.3639  12
   3   5  -9 901.152 113.112  25
   3   5  -8 11807.8 502.978  25
   3   5  -8 11853.6 516.366   3
   3   5  -8 10718.5 802.036  17
   3   5  -8 11942.2 985.196  27
   3   5  -7 2158.56 173.250  25
   3   5  -7 3062.79 214.385  10
   3   5  -7 2619.50 375.848  17
   3   5  -7 2532.36 196.643   3
   3   5  -6 2317.82 181.185   3
   3   5  -6 2379.16 186.721  10
   3   5  -5 1310.30 129.024   3
   3   5  -5 1725.17 145.336  10
   3   5  -4 3179.09 201.482  10
   3   5  -2 7106.11 327.200  19
   3   5  -1 16721.6 634.473  19
   3   5  -1 17467.0 621.220   9
   3   5   0 9423.69 377.287   9
   3   5   0 9268.80 395.763  19
   3   5   1 9461.27 397.018  19
   3   5   1 8970.61 371.710   9
   3   5   2 4316.80 247.350   1
   3   5   2 4640.32 247.937  19
   3   5   2 4194.21 217.851   9
   3   5   3 425.056 81.8682  19
  -3   5  -3 353.740 71.6238   3
  -3   5  -3 569.469 188.520  17
  -3   5  -4 2935.49 404.168  17
  -3   5  -4 2233.96 179.044   3
   3   5   4 2437.29 189.748  19
   3   5   4 2510.46 188.306   2
   3   5   5 880.473 123.920  19
  -3   5  -5 753.388 113.308   3
  -3   5  -5 646.183 220.059  17
  -3   5  -6 127.831 67.3351   3
   3   5   6 12.5670 61.6278  19
  -3   5  -6-60.4402 100.666  17
  -3   5  -7 887.478 108.967  12
   3   5   7 905.211 121.426  19
  -3   5  -8 717.515 88.1534  12
   3   5   8 1013.04 105.807  19
  -3   5  -8 851.997 104.674   3
   3   6 -10 25.8928 48.4089  12
   3   6 -10 66.2622 52.3033  11
   3   6  -9 245.304 76.7873  11
   3   6  -8 871.074 127.293  11
   3   6  -7 829.391 116.902  10
   3   6  -7 323.595 156.790  17
   3   6  -6 2145.04 182.720  10
   3   6  -5 1832.57 158.808  10
   3   6  -4 910.227 101.086   1
   3   6  -4 826.232 108.953  10
   3   6  -3 1299.59 122.086   1
   3   6  -2 3311.67 208.456   1
   3   6  -2 3212.29 211.640  19
   3   6  -1 8748.70 396.493   1
   3   6  -1 8658.34 394.850  19
   3   6   0 1322.95 129.847  19
   3   6   0 1056.78 118.145   1
   3   6   1 722.969 101.028   1
   3   6   1 623.879 79.0414   9
   3   6   1 586.035 91.5647  19
  -3   6  -2 1853.04 140.481   3
   3   6   2 1794.88 161.930   1
   3   6   2 1845.20 161.052  19
   3   6   3 2006.91 172.877  19
  -3   6  -3 2112.39 164.474   3
  -3   6  -3 2475.59 374.927  17
   3   6   4 7745.94 380.680  19
   3   6   4 7220.15 375.310   2
  -3   6  -4 7632.21 370.539   3
  -3   6  -5 1760.18 338.421  17
   3   6   5 1514.12 157.212  19
  -3   6  -5 1500.76 149.547   3
   3   6   6 1147.11 133.252  19
  -3   6  -6 1153.89 135.289   3
  -3   6  -7 1110.69 124.411   3
  -3   6  -7 1323.56 121.744  12
   3   6   7 1449.79 133.873  19
  -3   6  -8 263.272 52.5062  12
  -3   6  -8 208.427 59.1574   3
   3   6   8 247.773 53.4463  19
   3   7 -10 256.276 56.3361  12
   3   7  -9 1973.78 160.200  11
   3   7  -8 38.9774 59.9240  11
   3   7  -7 1001.81 120.266  10
   3   7  -6 800.179 114.504  10
   3   7  -5 372.267 73.3873   1
   3   7  -5 437.082 87.3364  10
   3   7  -4 1643.34 151.632  10
   3   7  -4 1501.49 141.436   1
   3   7  -3 4839.77 275.210  10
   3   7  -3 4797.70 277.476   1
   3   7  -2 292.332 78.3950   1
   3   7  -1 1723.81 161.356  19
   3   7   0 1479.18 147.638  19
   3   7   0 1328.33 145.989   1
   3   7   1 4121.78 264.689   1
   3   7   1 4202.82 260.177  19
   3   7   2 6636.27 355.440   1
   3   7   2 6250.31 340.075  19
  -3   7  -3 3291.82 216.515   3
  -3   7  -3 3878.87 488.849  17
   3   7   3 4202.84 256.334  19
  -3   7  -4 5118.26 285.584   3
   3   7   4 4995.10 296.235  19
   3   7   4 5004.20 294.648   2
  -3   7  -4 5371.73 600.118  17
  -3   7  -5 1533.77 149.347   3
   3   7   5 1797.93 161.361  19
  -3   7  -6 786.966 103.964   3
   3   7   6 737.431 99.1867  19
  -3   7  -7 814.462 85.0073  12
  -3   7  -7 714.707 92.8201   3
   3   7   7 741.288 85.9288  19
   3   8  -9 424.986 72.6425  11
   3   8  -8 337.731 76.9406  11
   3   8  -6 399.860 79.9391  10
   3   8  -5 742.072 104.664  10
   3   8  -5 768.100 100.198   1
   3   8  -4 2646.95 197.408   1
   3   8  -4 2421.66 184.927  10
   3   8  -3 996.850 123.032   1
   3   8  -3 876.193 114.550  10
   3   8  -2 2230.29 190.542   1
   3   8   0 8318.01 425.595  19
   3   8   0 9426.55 448.477   1
   3   8   1 1114.19 143.794   1
   3   8   1 1338.88 145.899  19
   3   8   2 1884.02 179.410   1
   3   8   2 2173.12 183.029  19
  -3   8  -3 4429.56 529.022  17
  -3   8  -3 4342.99 245.328   3
   3   8   3 4644.94 277.131  19
   3   8   4 713.074 105.404   2
  -3   8  -4 841.482 107.351   3
   3   8   4 838.087 111.699  19
  -3   8  -5 2360.69 174.737   3
   3   8   5 2577.45 181.199  19
   3   8   6 2796.95 173.974  19
  -3   8  -6 3034.45 184.092   3
  -3   8  -7 18.1280 34.3780   3
   3   9  -8 1041.25 103.081  11
   3   9  -7 1954.17 161.148  11
   3   9  -5 2432.02 173.072   1
  -3   9   4 698.872 97.2043   1
   3   9  -4 789.844 111.558   1
   3   9  -3 2114.26 183.088   1
   3   9  -2 93.5761 49.0217  10
   3   9  -2 27.6538 63.7949   1
   3   9   0 4381.85 290.749   1
   3   9   1 540.211 109.556   1
   3   9   1 478.261 92.6227  19
   3   9   2 1447.52 145.240  19
   3   9   3 1144.99 124.003  19
   3   9   4 1895.51 155.408   2
   3   9   4 2079.42 155.498  19
   3   9   5 35.2957 35.9322  19
   3  10  -7 1776.99 127.371  11
   3  10  -4 119.834 57.8119   1
  -3  10   4 198.945 58.4169   1
   3  10  -3 876.898 117.894   1
  -3  10   3 1098.18 122.491   1
   3  10  -2 725.619 111.651   1
   3  10   0 2256.42 195.253   1
   3  10   3 530.428 85.4610   2
   3  10   4 352.483 57.8253   2
  -3  11   3 1195.97 107.692   1
   3  11  -3 1277.37 120.442   1
   3  11  -2 1540.33 137.069   1
  -3  11   2 1326.72 124.390   1
  -3  11   1 1214.65 124.446   1
   3  11   2 500.911 75.9627   2
  -3  11  -3 328.469 55.4359   1
   3  11   3 324.426 53.2106   2
  -4 -11   4 366.228 66.2284  20
   4 -11  -4 300.077 61.8196  34
   4 -11  -3 581.212 76.5533  34
  -4 -11   3 581.814 80.5016   5
  -4 -11   2 8.73940 44.4661  20
  -4 -11   2 8.27882 41.3638   5
   4 -11  -1 108.978 52.4770   6
  -4 -11   1 113.007 46.6633  20
  -4 -11   1 74.3807 47.7720   5
   4 -11   0 579.918 85.6533   6
  -4 -11   0 455.796 71.7232   5
  -4 -11  -1 906.082 91.6089   5
  -4 -10   6 16.6765 40.8905  20
   4 -10  -6 50.2513 53.8117  34
  -4 -10   5 1204.84 126.482  20
   4 -10  -5 1267.90 132.106  34
   4 -10  -4 187.212 68.5152  34
  -4 -10   4 57.5269 56.5069  20
  -4 -10   3 289.118 81.6905  20
   4 -10  -3 369.778 81.4993  34
  -4 -10   2 1422.48 148.660  20
   4 -10  -2 1355.42 138.069  34
   4 -10  -2 1519.93 127.396  32
   4 -10  -1 749.404 98.1953  20
  -4 -10   1 939.463 115.083  20
  -4 -10   1 940.355 120.620   5
   4 -10  -1 898.270 103.612  31
  -4 -10   0 2068.20 162.735  20
   4 -10   0 2324.87 177.309  20
  -4 -10   0 2237.78 179.750   5
   4 -10   0 2315.79 169.435  31
  -4 -10  -1 49.9291 40.0840  20
   4 -10   1 167.966 62.8307  20
  -4 -10  -1 52.7268 53.7116   5
   4 -10   1 117.641 61.8621  31
   4 -10   2 970.269 110.889  31
   4 -10   2 1054.15 125.015   6
   4 -10   2 865.509 107.412  20
  -4 -10  -2 833.856 104.293   5
   4 -10   3 10.0072 43.0397   6
   4 -10   3 48.8554 48.2700  31
  -4  -9   8 716.446 85.5244   4
   4  -9  -8 698.077 85.4464  22
  -4  -9   7 797.111 106.526   4
   4  -9  -7 1088.12 118.980  22
  -4  -9   7 910.835 96.3966  20
  -4  -9   6 62.3357 64.5702   4
   4  -9  -6 11.3801 50.1638  22
  -4  -9   6 88.2401 58.1068  20
   4  -9  -6 40.8353 61.4049  34
  -4  -9   5 624.188 106.687  20
   4  -9  -5 643.782 100.169  22
  -4  -9   5 479.453 100.843   4
   4  -9  -5 472.958 102.641  34
  -4  -9   4 40.7363 71.5815  20
   4  -9  -4 89.9473 51.8446   5
   4  -9  -4 214.849 79.1776  34
  -4  -9   3 165.944 84.1868  20
   4  -9  -3 108.111 61.6237  32
   4  -9  -3 132.425 55.5457   5
   4  -9  -2 363.184 72.5230  20
   4  -9  -2 275.838 64.3682   5
   4  -9  -2 318.309 81.5099  31
  -4  -9   1 1297.46 147.781  20
   4  -9  -1 1346.03 142.848  31
   4  -9  -1 1229.50 136.249  20
  -4  -9   0 523.575 98.2035  20
   4  -9   0 450.568 91.1272  20
  -4  -9   0 429.924 92.2108   5
   4  -9   0 407.399 97.3494  31
   4  -9   1 1043.54 135.394  31
   4  -9   1 849.129 122.631  20
  -4  -9  -1 1158.65 133.896   5
  -4  -9  -1 1138.71 122.346  20
   4  -9   2 1640.35 164.146  31
  -4  -9  -2 1676.84 159.931   5
   4  -9   3 2162.97 192.047   6
   4  -9   3 2689.25 201.211  20
   4  -9   4 327.981 71.1726   6
   4  -9   5 364.172 72.2391  31
   4  -9   5 395.945 68.6526   8
   4  -8  -9 336.126 76.1418  26
   4  -8  -9 319.791 66.3836  22
  -4  -8   9 271.079 62.0149   4
   4  -8  -8 272.804 76.2294  22
   4  -8  -8 377.656 92.4913  34
  -4  -8   8 302.811 80.5222   4
   4  -8  -7 282.688 85.4768  22
  -4  -8   7 339.896 74.1408  20
  -4  -8   7 390.902 94.0075   4
   4  -8  -6 782.478 121.039  22
  -4  -8   6 914.304 122.920  20
   4  -8  -6 872.018 134.840  34
  -4  -8   6 1120.52 143.693   4
   4  -8  -5 2508.56 429.210  14
   4  -8  -5 1990.38 179.971  22
  -4  -8   5 2442.60 198.447  20
  -4  -8   5 2219.58 384.497  18
  -4  -8   5 1700.24 184.967   4
   4  -8  -5 2026.27 199.138  34
   4  -8  -5 1945.33 162.993  32
   4  -8  -4 297.378 189.285  14
   4  -8  -4 234.689 72.6521  32
   4  -8  -4 267.704 68.2641   6
  -4  -8   4 154.581 80.3058  20
   4  -8  -4 209.574 64.9670   5
   4  -8  -4 348.857 93.6985  34
  -4  -8   4 253.260 161.253  18
  -4  -8   4 377.474 90.9890   4
   4  -8  -3 2443.72 198.370  31
  -4  -8   3 2992.00 226.700  20
   4  -8  -3 2727.53 191.339   5
   4  -8  -3 2441.93 222.715  30
   4  -8  -2 1429.68 343.141  14
   4  -8  -2 1757.18 155.722  20
   4  -8  -2 1898.72 155.397   5
   4  -8  -2 1778.67 169.389  31
   4  -8  -2 1516.26 167.599  30
   4  -8  -1 1779.16 373.856  14
  -4  -8   1 1955.57 379.490  13
  -4  -8   1 1515.79 160.614  20
   4  -8  -1 1748.78 163.370  20
   4  -8  -1 1735.34 170.133  31
  -4  -8   0 54.5558 90.9332  15
   4  -8   0 353.630 153.652  18
   4  -8   0 217.478 170.778  14
  -4  -8   0-65.2424 125.519  13
  -4  -8   0 101.292 68.9681  20
   4  -8   0 303.227 85.9672  20
  -4  -8   0 105.508 68.3895   5
   4  -8   0 138.999 78.0189  31
  -4  -8  -1 7766.73 761.205  13
  -4  -8  -1 8054.85 725.895  15
  -4  -8  -1 8407.56 402.742  20
   4  -8   1 8582.03 435.494  20
  -4  -8  -1 8459.80 419.483   5
   4  -8   1 8414.78 721.476  18
  -4  -8  -2 896.874 244.645  15
   4  -8   2 603.738 95.9433   4
  -4  -8  -2 625.832 89.6909  20
  -4  -8  -2 599.668 110.352   5
  -4  -8  -3 3676.34 250.856   5
   4  -8   3 3613.94 258.348  20
   4  -8   3 3852.66 236.645   4
   4  -8   4 2761.01 210.875  20
   4  -8   4 2622.09 206.450   6
   4  -8   5 1292.29 122.191   6
   4  -8   6 125.517 48.4473   8
   4  -7 -10 8.85649 43.4288  26
   4  -7 -10 9.09206 47.8895  22
  -4  -7  10 50.9477 40.2091   4
   4  -7  -9 929.196 126.852  26
  -4  -7   9 891.113 115.775   4
   4  -7  -9 972.170 125.388  22
   4  -7  -8 102.330 77.0005  22
   4  -7  -8 32.9008 48.3424  23
   4  -7  -8 15.5343 66.8127  34
  -4  -7   8 55.3882 67.9036   4
  -4  -7   7 274.687 89.5968   4
   4  -7  -7 347.797 77.6260  23
   4  -7  -7 184.760 74.4344  22
  -4  -7   7 242.554 69.9549  20
   4  -7  -6 921.550 262.688  14
   4  -7  -6 892.179 112.673  32
   4  -7  -6 1182.60 145.627  22
  -4  -7   6 1082.78 131.598  20
   4  -7  -6 910.552 141.994  34
  -4  -7   6 994.847 137.836   4
  -4  -7   5 6034.34 345.555   4
   4  -7  -5 5229.78 338.609  34
  -4  -7   5 5639.22 324.322  20
   4  -7  -5 5897.77 308.601   5
   4  -7  -5 6559.09 685.099  14
  -4  -7   5 5038.41 566.646  18
   4  -7  -5 5471.78 308.573  32
   4  -7  -5 5658.26 367.561  30
   4  -7  -4 550.435 230.901  14
  -4  -7   4 1090.27 141.460   4
   4  -7  -4 1046.12 130.140  32
  -4  -7   4 1136.61 136.228  20
   4  -7  -4 862.603 106.203   5
   4  -7  -4 762.241 133.113  30
   4  -7  -4 898.162 129.242  34
   4  -7  -3 756.432 109.213  31
  -4  -7   3 293.918 179.491  13
   4  -7  -3 622.154 116.965  30
  -4  -7   3 622.388 107.058  20
   4  -7  -3 432.889 73.7969  20
  -4  -7   3 532.936 101.404   4
   4  -7  -2 5685.02 640.589  14
   4  -7  -2 5166.79 300.562  31
  -4  -7   2 4588.81 546.654  13
   4  -7  -2 4930.62 277.567  20
   4  -7  -2 4998.62 312.353  30
  -4  -7   2 5728.88 311.955  20
   4  -7  -1 2050.21 298.129  18
   4  -7  -1 2040.53 396.695  14
   4  -7  -1 1855.00 175.404  31
  -4  -7   1 2102.89 368.621  13
   4  -7  -1 2078.46 175.570  20
  -4  -7   1 1454.79 275.676  15
   4  -7  -1 1932.91 174.356  30
  -4  -7   0 4775.53 513.741  15
   4  -7   0 4254.06 560.097  14
  -4  -7   0 4636.99 543.819  13
   4  -7   0 4525.47 280.408  20
   4  -7   0 4393.66 469.947  18
   4  -7   1 1123.23 258.508  18
  -4  -7  -1 833.753 244.386  13
   4  -7   1 915.241 127.858  20
  -4  -7  -1 945.403 122.278   5
  -4  -7  -1 383.090 168.501  15
   4  -7   1 921.789 115.521   4
   4  -7   1 1272.73 310.029  14
   4  -7   2 4949.10 306.583  20
  -4  -7  -2 4766.40 292.518   5
   4  -7   2 4600.38 538.807  18
   4  -7   2 4470.06 272.927   4
  -4  -7  -3 962.459 267.344  15
  -4  -7  -3 1212.72 287.754  13
  -4  -7  -3 1064.04 109.406  20
   4  -7   3 1282.80 160.307  20
  -4  -7  -3 1343.12 149.969   5
   4  -7   3 1151.53 132.633   4
   4  -7   3 982.088 266.241  18
   4  -7   4 6286.23 350.793   6
   4  -7   4 6488.28 360.172  20
   4  -7   4 5545.79 314.578   4
   4  -7   5 653.559 99.4885   6
   4  -7   6 351.416 73.7964   8
  -4  -7  -7 226.144 50.2737  23
  -4  -6  10 448.648 84.5245   4
   4  -6 -10 570.699 87.9979  23
   4  -6 -10 491.475 93.4122  22
   4  -6 -10 470.772 92.2616  26
   4  -6  -9 415.787 89.9574  23
   4  -6  -9 462.035 107.863  22
   4  -6  -9 279.515 96.6309  26
   4  -6  -8 757.640 104.757  32
   4  -6  -8 624.185 103.603  23
   4  -6  -8 761.252 132.799  22
   4  -6  -8 557.951 122.276  34
   4  -6  -7 5246.63 304.105  32
   4  -6  -7 6169.03 355.460  22
  -4  -6   7 5201.71 286.262  20
   4  -6  -7 5431.49 307.701  23
   4  -6  -6 5229.53 580.974  14
   4  -6  -6 5676.77 331.135  22
  -4  -6   6 5436.34 299.534  20
  -4  -6   6 4632.68 509.492  18
   4  -6  -6 5696.54 346.605  34
   4  -6  -6 5485.50 308.224  32
   4  -6  -6 5171.15 353.807  30
   4  -6  -5 7860.20 361.357   5
   4  -6  -5 6929.68 365.286  32
   4  -6  -5 6775.37 675.433  14
  -4  -6   5 7064.27 364.180  20
   4  -6  -5 7848.46 407.449  34
  -4  -6   5 6740.90 626.837  18
  -4  -6   5 7372.59 392.007   4
   4  -6  -5 8115.26 433.038  30
   4  -6  -4 1610.00 331.626  14
  -4  -6   4 1218.51 261.194  13
  -4  -6   4 1353.44 138.954  20
  -4  -6   4 1159.53 139.663   4
   4  -6  -4 1294.53 158.454  30
   4  -6  -3 2235.75 384.410  14
  -4  -6   3 2220.07 350.738  13
   4  -6  -3 1947.09 142.274  20
   4  -6  -3 2097.06 174.885  31
  -4  -6   3 2038.14 172.636   4
   4  -6  -3 2007.93 187.757  30
  -4  -6   2 4051.75 459.228  13
   4  -6  -2 4574.78 528.916  14
   4  -6  -2 3918.41 224.468  20
  -4  -6   2 3203.50 222.520   4
   4  -6  -2 3342.69 330.851  18
   4  -6  -2 4239.54 252.571  31
   4  -6  -2 3943.15 255.433  30
  -4  -6   2 3041.89 344.158  15
   4  -6  -1 253.016 72.6561  30
   4  -6  -1 58.6961 138.406  14
  -4  -6   1 243.691 140.749  13
   4  -6  -1 247.689 78.0371  31
   4  -6  -1 220.310 67.2455  20
   4  -6  -1 246.701 112.590  18
  -4  -6   1 158.022 114.153  15
  -4  -6   0 4633.00 475.218  15
   4  -6   0 5030.84 575.544  14
  -4  -6   0 5364.92 542.317  13
   4  -6   0 4440.68 266.875  20
   4  -6   0 5302.29 485.899  18
  -4  -6  -1 1815.44 326.759  13
  -4  -6  -1 1546.42 144.746   5
   4  -6   1 1395.30 273.984  18
   4  -6   1 1928.30 350.937  14
   4  -6   2 5736.41 588.013  18
  -4  -6  -2 5519.23 588.517  13
   4  -6   2 6622.43 352.170  20
  -4  -6  -2 6000.13 326.235   5
   4  -6   3 8456.83 411.595   4
  -4  -6  -3 7586.79 718.164  15
   4  -6   3 8942.21 440.235  20
  -4  -6  -3 8554.67 420.510   5
   4  -6   3 8083.50 732.430  18
   4  -6   4 4516.46 292.010   6
  -4  -6  -4 4834.86 545.036  13
   4  -6   4 5117.85 307.552  20
   4  -6   5 3649.24 241.629   6
  -4  -6  -5 4150.39 238.998   3
   4  -6   6 4222.71 258.853   8
  -4  -6  -7 405.184 69.9492  23
   4  -5 -11 239.648 66.1238  26
   4  -5 -10 1571.13 163.994  26
   4  -5 -10 1341.96 143.050  23
   4  -5  -9 912.556 143.007  26
   4  -5  -9 728.587 112.254  23
   4  -5  -9 721.012 131.068  22
   4  -5  -8 8479.40 465.532  34
   4  -5  -8 8757.32 464.529  22
   4  -5  -8 8368.33 426.756  23
   4  -5  -8 8707.07 421.721  32
   4  -5  -7 2530.62 199.270  23
   4  -5  -7 2439.08 215.335  22
   4  -5  -7 2514.79 201.092  32
   4  -5  -6 6406.44 333.372  32
   4  -5  -6 5306.84 559.957  14
   4  -5  -6 5505.73 335.802  22
  -4  -5   6 6084.14 540.718  18
   4  -5  -6 6478.54 359.777  34
  -4  -5   6 6208.10 307.849  20
   4  -5  -5 305.658 169.741  14
   4  -5  -5 170.546 63.9007  32
   4  -5  -5 186.980 66.6256  22
  -4  -5   5 210.993 63.5056  20
   4  -5  -5 116.665 63.7097  34
  -4  -5   5 42.4664 100.118  18
   4  -5  -5 60.1817 69.5218  30
   4  -5  -4 1144.14 255.124  14
   4  -5  -4 1032.59 104.799   6
   4  -5  -4 1028.59 130.829  30
  -4  -5   4 1036.47 224.256  13
   4  -5  -4 1034.16 119.774  34
  -4  -5   4 1153.98 124.467   4
   4  -5  -3 7879.23 379.246  31
   4  -5  -3 8845.13 694.581  14
   4  -5  -3 8830.57 423.377  28
   4  -5  -3 8862.81 415.383  30
  -4  -5   3 8957.50 642.773  13
   4  -5  -3 7928.03 343.249  20
   4  -5  -2 1782.94 134.856  20
   4  -5  -2 1409.53 189.990  18
   4  -5  -1 4886.09 519.697  14
  -4  -5   1 5662.51 489.552  13
   4  -5  -1 4993.74 259.891  20
   4  -5  -1 4465.87 387.129  18
   4  -5   0 17478.4 1056.93  14
  -4  -5   0 15716.8 949.718  13
   4  -5   0 17104.2 658.354  20
   4  -5   0 17901.5 931.663  18
   4  -5   1 833.922 202.057  18
  -4  -5  -1 1050.57 231.925  13
   4  -5   1 1103.90 258.970  14
  -4  -5  -1 772.071 99.1089   5
  -4  -5  -2 7716.41 635.193  13
   4  -5   2 7469.87 363.347  20
  -4  -5  -2 6294.54 328.865   5
   4  -5   2 6616.01 601.489  18
   4  -5   3 52.3116 64.1543  20
  -4  -5  -3 95.9388 59.9546   5
   4  -5   3 54.9777 129.504  18
  -4  -5  -4 332.877 168.961  13
   4  -5   4 370.045 91.2487   6
   4  -5   4 260.292 87.8953  20
  -4  -5  -5 2695.33 406.831  15
   4  -5   5 2767.72 202.105   6
  -4  -5  -5 2932.77 421.868  13
  -4  -5  -5 2957.48 207.826   3
  -4  -5  -6 2047.36 159.082   3
   4  -5   6 2195.58 183.291   8
  -4  -5  -7 2679.72 184.949  23
   4  -4 -11 175.268 78.7364  21
   4  -4 -11 98.3538 58.6277  26
   4  -4 -10 1488.30 166.084  26
   4  -4 -10 1680.14 165.560  23
   4  -4  -9 679.692 125.210  26
   4  -4  -9 566.490 89.5094  25
   4  -4  -9 961.442 130.457  23
   4  -4  -9 700.822 127.946  22
   4  -4  -8 3534.40 218.811  25
   4  -4  -8 3471.70 248.800  23
   4  -4  -8 3385.70 266.279  22
   4  -4  -8 3341.68 241.853  32
   4  -4  -7 576.050 97.2657  23
   4  -4  -7 608.738 112.048  22
   4  -4  -7 683.467 123.535  30
   4  -4  -7 541.929 107.846  34
   4  -4  -7 608.382 103.467  32
   4  -4  -6 818.992 108.667  28
   4  -4  -6 715.839 183.092  14
   4  -4  -6 841.962 114.019  32
   4  -4  -6 1049.94 126.976  22
  -4  -4   6 898.000 94.7758  20
   4  -4  -6 983.077 129.743  34
   4  -4  -6 952.191 137.082  30
  -4  -4   5 673.483 165.875  18
   4  -4  -5 499.007 160.737  14
  -4  -4   5 488.840 76.4317  20
   4  -4  -5 710.838 100.501  34
   4  -4  -5 430.106 84.1040  32
   4  -4  -4 4170.37 218.125   6
  -4  -4   4 4661.30 410.298  13
   4  -4  -4 5193.25 475.097  14
  -4  -4   3 10908.9 549.010  15
   4  -4  -3 10814.4 731.603  14
  -4  -4   3 10159.7 645.069  13
   4  -4  -2 1788.80 185.489  18
  -4  -4   2 1802.24 248.109  13
   4  -4  -2 1776.34 124.488  20
   4  -4  -1 6606.14 431.152  18
   4  -4  -1 6575.14 560.964  14
  -4  -4   1 6877.02 495.677  13
   4  -4  -1 5901.82 284.610  20
  -4  -4   0 1232.22 229.691  13
   4  -4   0 1746.84 135.161  20
   4  -4   0 1853.64 245.234  18
   4  -4   0 1624.87 280.323  14
   4  -4   1 535.352 154.597  18
  -4  -4  -1 735.474 184.673  13
  -4  -4  -2 16146.9 922.845  13
   4  -4   2 14616.0 588.044  20
  -4  -4  -3 2313.76 346.671  13
   4  -4   3 2176.10 180.276  20
   4  -4   3 2796.74 390.284  18
   4  -4   4 1252.82 133.727   6
  -4  -4  -5 3746.71 464.486  13
  -4  -4  -5 2735.03 208.901   3
   4  -4   6 1774.02 400.750  16
   4  -4   6 1534.02 150.096   8
  -4  -4  -6 1583.68 148.358   3
  -4  -4  -7 2640.09 190.248  23
  -4  -4  -7 2874.93 182.086   3
   4  -4   8 350.495 65.8473  19
   4  -3 -12 432.433 69.2265  26
   4  -3 -12 496.190 79.2615  21
   4  -3 -11 654.213 106.542  26
   4  -3 -11 570.235 83.2030  25
   4  -3 -11 713.211 114.489  21
   4  -3 -10 696.108 124.667  26
   4  -3 -10 581.332 98.0817  25
   4  -3 -10 426.381 100.348  23
   4  -3  -9 552.951 93.9103  25
   4  -3  -9 489.440 106.187  23
   4  -3  -9 499.208 120.754  26
   4  -3  -8 539.261 110.121  26
   4  -3  -8 626.898 102.280  25
   4  -3  -8 396.002 91.6628  23
   4  -3  -8 694.712 120.429  22
   4  -3  -8 520.025 105.938  32
   4  -3  -7 7009.06 349.628  25
   4  -3  -7 8119.54 384.641  23
   4  -3  -7 7484.62 396.913  22
   4  -3  -7 7503.64 399.663  30
   4  -3  -7 7985.30 409.127  34
   4  -3  -7 7485.02 382.970  32
   4  -3  -6 2322.27 278.119  14
   4  -3  -6 1891.50 164.288  22
   4  -3  -6 1809.54 160.760  32
   4  -3  -6 1743.94 167.893  30
   4  -3  -5 7130.21 521.920  14
  -4  -3   5 6778.53 458.026  18
   4  -3  -4 5494.99 465.333  14
  -4  -3   4 6732.17 440.926  13
   4  -3  -3 10286.4 644.563  14
  -4  -3   3 9349.22 548.950  13
  -4  -3   2 5071.87 386.764  13
   4  -3  -2 5743.66 471.731  14
   4  -3  -2 5322.17 297.450  18
  -4  -3   1 2190.66 244.259  13
   4  -3  -1 1651.24 185.141  18
   4  -3   0 6206.53 522.873  14
  -4  -3   0 7169.71 479.145  13
   4  -3   0 6295.12 289.664  20
   4  -3   0 6468.65 440.109  18
   4  -3   1 14574.2 558.264  20
   4  -3   1 14568.1 791.691  18
   4  -3   2 8329.02 386.787  20
   4  -3   2 10841.9 680.384  18
   4  -3   3 21711.2 805.435   6
   4  -3   4 5456.59 290.480   6
   4  -3   5 65.1683 60.1237   8
  -4  -3  -5-103.981 63.7456   3
   4  -3   6 4029.69 591.818  16
  -4  -3  -6 4231.16 268.636   3
  -4  -3  -6 4418.28 267.109  23
   4  -3   6 4727.15 270.817   8
  -4  -3  -7 4557.53 261.099   3
   4  -3   8 5735.76 291.417  19
   4  -3   9 630.357 71.2141  19
   4  -2 -12 2230.13 145.535  25
   4  -2 -12 2171.58 164.204  21
   4  -2 -11 1618.92 160.078  26
   4  -2 -11 1557.31 165.017  21
   4  -2 -11 1431.78 141.607  25
   4  -2 -10 15.8182 69.6995  26
   4  -2 -10 12.5836 64.0243  25
   4  -2 -10-15.4017 69.4611  23
   4  -2 -10-16.1888 71.3324  21
   4  -2  -9 890.142 145.126  26
   4  -2  -9 823.142 120.320  25
   4  -2  -9 961.132 138.397  23
   4  -2  -8 3707.55 276.810  26
   4  -2  -8 4193.81 259.129  25
   4  -2  -8 4528.20 285.580  32
   4  -2  -8 4007.70 285.596  22
   4  -2  -8 4394.43 281.376  23
   4  -2  -7 563.358 93.3250  25
   4  -2  -7 505.517 91.2179  23
   4  -2  -7 589.862 105.218  22
   4  -2  -7 462.590 91.4521  30
   4  -2  -7 649.244 108.630  32
   4  -2  -6 2258.82 239.975  14
   4  -2  -6 2257.12 174.630  32
   4  -2  -5 1004.06 169.942  14
   4  -2  -4 7839.60 501.580  14
   4  -2  -3 4735.74 384.251  14
  -4  -2   3 4925.94 319.048  13
  -4  -2   2 11786.2 576.893  13
   4  -2  -2 11647.4 553.856  16
  -4  -2   1 41996.2 1548.06  13
   4  -2   1 29907.9 1022.29   6
   4  -2   2 4815.95 250.346   6
   4  -2   3 373.158 71.9824   6
   4  -2   4 3677.60 237.631   8
  -4  -2  -5 7567.01 388.483   3
   4  -2   5 7866.89 381.441   8
   4  -2   5 7103.80 781.283  16
  -4  -2  -6 5109.24 303.576   3
   4  -2   6 5310.65 679.870  16
  -4  -2  -7 3937.92 247.868   3
   4  -2   7 3772.51 247.161  19
  -4  -2  -8 2255.04 157.950   3
   4  -2   8 2088.80 167.662  19
   4  -2   9 93.1571 46.3066  19
   4  -1 -12 249.364 63.6624  25
   4  -1 -12 109.511 61.5271  21
   4  -1 -11 39.5732 65.9874  26
   4  -1 -11 211.154 76.5712  25
   4  -1 -11 98.9510 78.1491  21
   4  -1 -10 27.0256 69.9710  25
   4  -1 -10-16.3848 72.1976  21
   4  -1 -10 31.7379 69.9248  26
   4  -1  -9 1500.87 177.681  26
   4  -1  -9 1696.44 170.110  25
   4  -1  -9 1548.86 174.214  23
   4  -1  -8 170.339 75.0742  25
   4  -1  -8 125.542 72.3987  23
   4  -1  -8 210.166 84.3120  26
   4  -1  -7 9068.39 433.344  26
   4  -1  -7 8725.44 402.157  25
   4  -1  -7 8719.74 415.447  23
   4  -1  -7 9334.27 438.929  22
   4  -1  -7 8422.56 365.500  12
   4  -1  -7 8752.51 423.155  32
   4  -1  -6 14030.6 510.723  12
   4  -1  -5 6199.37 371.445  14
   4  -1  -4 14009.5 669.816  14
  -4  -1   3 22968.1 850.925  13
   4  -1  -3 24458.6 1004.04  14
  -4  -1   2 27108.5 980.678  13
   4  -1  -2 25622.3 1008.63  16
   4  -1  -1 132771. 4345.75  16
   4  -1   0 39469.0 1593.30  16
   4  -1   1 16421.4 606.377   8
   4  -1   2 8057.61 349.759   6
   4  -1   2 8219.47 362.042   8
   4  -1   3 10073.7 430.242   8
   4  -1   3 9679.12 407.148   6
   4  -1   3 9702.14 784.628  16
   4  -1   4 2269.03 399.591  16
  -4  -1  -4 1895.60 165.251   3
   4  -1   4 2442.07 175.566   8
   4  -1   5 4290.77 575.499  16
  -4  -1  -5 3815.18 250.494   3
   4  -1   5 3531.75 225.073   8
   4  -1   6 155.746 167.644  16
  -4  -1  -6 312.454 85.0750   3
  -4  -1  -7 6921.07 360.527   3
   4  -1   7 6882.35 365.321  19
  -4  -1  -8 619.892 89.8861   3
   4  -1   8 510.772 90.9007  19
   4   0 -12 511.526 85.9709  25
   4   0 -12 359.462 80.2288  21
   4   0 -11 277.495 85.6304  26
   4   0 -11 268.532 90.5194  21
   4   0 -10 79.1601 69.8439  26
   4   0 -10 163.851 84.9106  21
   4   0  -9 824.044 130.893  26
   4   0  -9 784.266 130.441  21
   4   0  -9 633.259 100.793  12
   4   0  -8 14.8503 69.9540  26
   4   0  -8 42.3598 60.7186  23
   4   0  -8-65.1930 52.2182  12
   4   0  -7 731.338 114.477  26
   4   0  -7 899.991 116.018  23
   4   0  -7 863.552 90.7628  12
   4   0  -7 748.144 91.6464  11
   4   0  -7 936.870 121.715  32
   4   0  -6 18727.7 636.845  12
   4   0  -6 17613.4 643.199  11
   4   0  -6 17488.1 658.092  10
   4   0  -5 906.687 85.4552  10
   4   0  -4 4234.11 396.946  27
   4   0  -3 1621.37 228.577  27
   4   0  -2 46628.8 1613.25  16
  -4   0   2 43593.9 1475.95  13
   4   0  -1 56561.7 2036.17  16
   4   0   0 344394. 10843.0  16
  -4   0  -1 19418.0 859.989  17
   4   0   2 3147.77 390.622  16
   4   0   2 2998.93 177.569   6
   4   0   2 2997.09 170.200  19
  -4   0  -2 2988.51 308.396  17
   4   0   3 1537.69 132.384   8
   4   0   3 1425.26 299.635  16
  -4   0  -3 1698.98 261.175  17
   4   0   4 29658.5 1587.05  16
   4   0   4 27815.1 996.355   8
  -4   0  -4 28487.7 967.874  12
  -4   0  -5 193.955 75.7215   3
   4   0   5 140.591 191.214  16
   4   0   5 79.7115 61.0811  19
  -4   0  -6 21060.3 819.350   3
   4   0   6 20564.7 808.907  19
   4   0   6 20041.7 1359.73  16
  -4   0  -7 1248.79 141.556   3
  -4   0  -8 2829.73 196.588   3
  -4   0  -9 51.8538 36.9044   3
   4   1 -12 98.3077 58.3576  25
   4   1 -11 220.820 90.1074  21
   4   1 -11 98.0726 68.8680  25
   4   1 -10-15.6471 73.7062  26
   4   1 -10 13.9779 72.3775  25
   4   1 -10 16.1759 80.8191  21
   4   1 -10 10.7751 50.7568  12
   4   1  -9 1428.71 159.365  25
   4   1  -9 1423.99 169.518  21
   4   1  -9 1279.54 131.699  12
   4   1  -9 1466.12 172.675  26
   4   1  -8 238.044 79.1580  25
   4   1  -8 192.285 64.9093  12
   4   1  -8 117.711 55.6418  11
   4   1  -8 164.181 85.0551  26
   4   1  -7 8371.44 716.541  27
   4   1  -7 9259.43 432.920  26
   4   1  -7 8858.46 404.677  25
   4   1  -7 8187.49 364.000  12
   4   1  -7 7877.32 412.008  21
   4   1  -7 9081.52 386.198  11
   4   1  -7 8628.92 393.774  10
   4   1  -6 14294.5 913.112  27
   4   1  -6 14231.5 550.668  11
   4   1  -6 15380.7 572.717  10
   4   1  -5 5360.52 293.147  17
   4   1  -5 6815.39 287.144  10
   4   1  -4 15395.7 808.915  27
   4   1  -4 12280.4 465.615  17
   4   1  -3 23442.3 1070.46  27
   4   1  -2 24120.4 1046.24  27
  -4   1   1 126579. 4018.76  17
   4   1  -1 125285. 4197.82  27
  -4   1   0 35950.0 1341.14  17
   4   1   0 41768.6 1578.54  16
  -4   1  -1 17550.4 799.358  17
  -4   1  -2 8483.32 534.139  17
   4   1   2 7347.50 320.634  19
   4   1   2 7116.81 608.426  16
   4   1   2 7915.01 341.776   8
  -4   1  -3 10960.8 707.548  17
   4   1   3 10567.6 434.757  19
   4   1   3 10181.6 786.254  16
   4   1   4 2175.86 170.971   2
  -4   1  -4 2112.55 146.619  12
  -4   1  -4 2298.31 179.094   3
   4   1   4 2285.25 171.482  19
   4   1   4 2531.71 411.244  16
  -4   1  -4 2473.31 351.485  17
  -4   1  -5 3757.66 218.022  12
  -4   1  -5 3807.33 465.386  17
   4   1   5 3710.94 519.249  16
   4   1   6 777.148 263.152  16
  -4   1  -6 142.097 61.9498  12
  -4   1  -7 7080.42 371.070   3
   4   1   8 607.393 103.575  19
  -4   1  -8 638.099 98.8197   3
   4   1   9 479.961 72.4729  19
  -4   1  -9 369.824 62.6968   3
   4   2 -12 2108.24 151.895  25
   4   2 -11 1515.90 149.547  25
   4   2 -11 1441.52 158.683  21
   4   2 -10 27.1703 67.8746  25
   4   2 -10 15.7986 74.4194  21
   4   2 -10-10.7734 57.6760  12
   4   2  -9 948.402 132.236  25
   4   2  -9 1097.09 150.109  21
   4   2  -9 874.353 111.788  12
   4   2  -9 742.118 113.500  11
   4   2  -8 4936.60 306.984  26
   4   2  -8 4202.22 267.996  25
   4   2  -8 4387.41 293.083  21
   4   2  -8 4321.82 249.815  12
   4   2  -8 4087.74 254.387  11
   4   2  -7 377.241 95.9929  26
   4   2  -7 471.493 91.5311  25
   4   2  -7 452.618 180.848  27
   4   2  -7 376.699 77.4469  11
   4   2  -6 1882.44 209.498  17
   4   2  -6 2378.89 168.240  25
   4   2  -6 2158.01 175.060  21
   4   2  -5 828.833 92.3398  10
   4   2  -5 688.567 119.536  17
   4   2  -4 6353.43 522.411  27
   4   2  -4 6883.94 301.672  10
   4   2  -3 5666.66 451.839  27
   4   2  -2 12093.4 668.873  27
   4   2  -1 42097.8 1535.89  27
  -4   2   1 40053.5 1381.36  17
   4   2   0 8141.52 433.202  27
  -4   2   0 9402.84 469.328  17
   4   2   1 31210.9 1440.27  16
   4   2   1 31588.3 1044.58  19
  -4   2  -1 30770.9 1255.09  17
   4   2   2 4251.26 220.327   7
   4   2   2 5711.62 527.233  16
   4   2   2 4553.25 231.132  19
  -4   2  -2 5421.89 425.907  17
   4   2   3 466.823 199.890  16
   4   2   3 437.757 78.7949  19
  -4   2  -3 451.029 153.842  17
  -4   2  -3 381.857 75.7743   3
   4   2   4 3655.09 231.595   2
  -4   2  -4 3627.44 236.331   3
  -4   2  -4 3508.37 198.847  12
   4   2   4 4341.57 520.175  16
  -4   2  -4 4613.68 477.815  17
  -4   2  -5 7885.79 690.763  17
  -4   2  -5 7700.09 389.036   3
  -4   2  -5 7394.50 345.409  12
   4   2   5 7571.54 748.947  16
  -4   2  -6 4778.94 298.798   3
  -4   2  -6 5054.96 271.388  12
   4   2   6 5270.13 309.017  19
  -4   2  -6 4937.07 553.853  17
   4   2   6 4860.59 603.496  16
  -4   2  -7 4070.26 231.055  12
   4   2   7 3618.74 249.783  19
  -4   2  -8 2368.95 178.025   3
   4   2   8 2089.03 172.680  19
  -4   2  -9 195.498 48.7806   3
   4   2   9 147.255 48.2922  19
   4   3 -12 369.383 65.9220  25
   4   3 -11 451.273 90.3646  25
   4   3 -11 528.059 79.9618  12
   4   3 -10 540.820 90.1070  12
   4   3 -10 674.552 108.874  25
   4   3  -9 393.875 200.164  27
   4   3  -9 426.946 98.0043  25
   4   3  -9 504.316 113.787  21
   4   3  -9 605.440 100.583  12
   4   3  -9 478.086 98.1827  11
   4   3  -8 532.364 212.863  27
   4   3  -8 529.103 99.7965  25
   4   3  -8 642.385 124.425  21
   4   3  -8 513.616 101.423  11
   4   3  -8 550.473 100.609  10
   4   3  -7 8161.04 750.058  27
   4   3  -7 7870.68 375.511  25
   4   3  -7 7599.61 373.848  11
   4   3  -7 7331.52 374.032  10
   4   3  -6 1689.89 144.113  25
   4   3  -6 1848.72 166.259  21
   4   3  -6 1625.36 150.408  10
   4   3  -6 1941.68 241.321  17
   4   3  -5 6793.98 611.764  27
   4   3  -5 7087.14 332.516  10
   4   3  -3 8982.16 364.446  19
   4   3  -2 5567.06 253.481   9
   4   3  -1 1555.68 208.427  27
   4   3  -1 1839.61 125.167   7
   4   3  -1 1723.98 119.615  19
   4   3  -1 1814.30 124.584   9
   4   3   0 5980.86 373.638  27
  -4   3   0 6978.75 420.352  17
   4   3   0 6080.40 274.636   7
   4   3   0 6312.98 277.364  19
   4   3   1 14756.6 541.430   7
   4   3   1 14568.5 551.668  19
  -4   3  -1 14151.8 749.917  17
  -4   3  -2 9513.54 625.340  17
   4   3   2 9752.05 732.839  16
  -4   3  -3 23349.4 1163.18  17
  -4   3  -3 21053.6 801.351   3
   4   3   3 22036.5 818.593   2
   4   3   3 24313.2 1305.27  16
   4   3   4 5569.52 604.238  16
  -4   3  -4 4831.07 511.945  17
  -4   3  -4 5674.60 306.090   3
   4   3   4 5272.85 298.609   2
   4   3   4 5505.75 304.036  19
   4   3   5-63.9120 122.908  16
  -4   3  -5-9.39625 46.9496  12
  -4   3  -5 164.724 129.324  17
   4   3   5 126.075 74.7303  19
  -4   3  -5 26.0391 58.7205   3
  -4   3  -6 4180.79 275.913   3
  -4   3  -6 4484.10 248.640  12
   4   3   6 4380.93 280.363  19
  -4   3  -6 4309.62 526.860  17
  -4   3  -7 4841.28 281.941   3
  -4   3  -7 4208.59 239.132  12
   4   3   7 4346.12 272.545  19
   4   3   8 5867.02 299.468  19
  -4   3  -9 528.363 68.1409   3
   4   3   9 592.580 71.2709  19
   4   4 -11 231.199 53.9674  12
   4   4 -11 138.855 58.6910  25
   4   4 -10 1469.31 148.082  25
   4   4 -10 1653.65 143.834  12
   4   4 -10 1670.51 155.808  11
   4   4  -9 511.547 98.7857  25
   4   4  -9 897.768 120.768  11
   4   4  -9 676.509 235.394  27
   4   4  -8 3839.27 553.397  27
   4   4  -8 3834.02 244.072  25
   4   4  -8 3505.34 249.038  11
   4   4  -8 3414.93 246.415  10
   4   4  -7 343.644 187.621  27
   4   4  -7 540.102 95.0977  25
   4   4  -7 631.996 160.686  17
   4   4  -7 555.808 103.628  10
   4   4  -6 1035.24 114.238  25
   4   4  -6 906.153 119.868  10
   4   4  -5 405.692 80.3286  10
   4   4  -3 10758.0 439.056  19
   4   4  -2 1555.78 124.915  19
   4   4  -2 1598.64 123.419   9
   4   4  -1 6061.97 284.500  19
   4   4  -1 5973.85 279.002   9
   4   4   0 1821.40 135.469   9
  -4   4  -1 600.511 156.015  17
   4   4   2 14626.9 576.006  19
   4   4   2 14556.7 594.220   2
  -4   4  -2 14090.6 844.739  17
  -4   4  -3 2298.24 171.287   3
   4   4   3 2054.66 175.818   2
   4   4   3 2452.91 183.044  19
  -4   4  -3 2734.68 362.135  17
  -4   4  -4 1336.88 138.763   3
   4   4   4 1263.81 139.740   2
   4   4   4 1546.15 153.310  19
  -4   4  -5 3292.30 228.002   3
   4   4   5 3093.82 226.565  19
  -4   4  -6 1784.74 167.362   3
  -4   4  -6 1427.43 131.948  12
   4   4   6 1726.58 167.477  19
  -4   4  -7 3161.17 214.957   3
  -4   4  -7 2576.63 171.955  12
   4   4   7 3033.94 213.417  19
  -4   4  -8 433.112 74.0349   3
   4   4   8 341.932 72.4767  19
   4   5 -11 261.154 50.3730  25
   4   5 -10 1099.80 116.649  25
   4   5 -10 1281.38 122.699  12
   4   5 -10 1503.14 140.863  11
   4   5  -9 784.121 104.743  25
   4   5  -9 962.305 128.883  11
   4   5  -8 8984.52 854.473  27
   4   5  -8 8423.29 397.673  25
   4   5  -8 7561.87 413.050  11
   4   5  -8 8729.77 424.389  10
   4   5  -7 2133.22 172.576  25
   4   5  -7 2526.09 203.683  10
   4   5  -6 5663.73 298.299  25
   4   5  -6 6135.80 334.272  10
   4   5  -5 116.050 66.1074  10
   4   5  -4 698.344 102.282  10
   4   5  -1 4842.40 249.964   9
   4   5   0 16467.6 661.152   1
   4   5   0 17497.2 659.450  19
   4   5   0 17395.3 641.760   9
   4   5   1 1030.56 114.996  19
   4   5   1 659.955 89.6496   9
  -4   5  -2 6792.43 315.475   3
  -4   5  -2 5897.35 551.249  17
   4   5   2 6893.28 340.534  19
   4   5   2 6328.62 312.599   9
  -4   5  -3 98.2021 115.665  17
   4   5   3 130.046 75.0563   2
   4   5   3 154.582 72.3432  19
  -4   5  -3 31.5339 42.9336   3
   4   5   3 56.5023 47.0987   9
   4   5   4 403.252 85.4011   2
  -4   5  -4 492.312 182.467  17
   4   5   4 268.236 85.6584  19
  -4   5  -4 284.037 73.5275   3
  -4   5  -5 3094.83 443.068  17
   4   5   5 2946.21 222.627  19
  -4   5  -5 2962.41 217.201   3
  -4   5  -6 2168.99 180.442   3
  -4   5  -6 1837.15 148.410  12
   4   5   6 2457.06 191.847  19
  -4   5  -7 3319.52 210.619   3
   4   5   7 2863.71 199.791  19
  -4   5  -8 1227.69 110.245   3
   4   5   8 1344.41 110.724  19
   4   6 -10 332.201 64.3966  12
   4   6 -10 402.053 76.0037  11
   4   6  -9 471.416 94.0631  11
   4   6  -8 680.897 116.997  11
   4   6  -8 500.644 96.3742  10
   4   6  -7 5819.33 331.384  10
   4   6  -6 5457.31 315.395  10
   4   6  -5 7881.41 394.525  10
   4   6  -4 1222.98 136.338  10
   4   6  -4 1339.25 127.641   1
   4   6  -3 2287.09 174.435   1
   4   6  -2 3598.17 233.659   1
   4   6  -2 3800.25 240.038  19
   4   6  -1 230.726 69.4086   1
   4   6  -1 78.2463 59.9999  19
   4   6   0 4369.98 270.175   1
   4   6   0 4705.47 271.572  19
   4   6   0 4645.25 248.618   9
   4   6   1 1421.50 149.745  19
   4   6   1 1923.65 143.961   9
  -4   6  -2 6253.45 302.398   3
  -4   6  -2 6016.95 572.939  17
   4   6   2 6518.76 340.848  19
   4   6   2 6266.73 300.937   9
  -4   6  -3 8843.78 400.755   3
   4   6   3 8649.03 424.756  19
   4   6   3 8459.68 432.429   2
  -4   6  -3 9252.22 745.197  17
  -4   6  -4 4780.91 277.731   3
   4   6   4 4981.72 296.081   2
   4   6   4 5066.90 299.164  19
  -4   6  -4 4003.31 506.576  17
  -4   6  -5 4821.31 274.858   3
   4   6   5 4179.87 271.566  19
  -4   6  -6 4540.26 263.719   3
   4   6   6 4665.57 267.952  19
  -4   6  -7 391.338 69.8009   3
   4   6   7 340.580 67.4169  19
   4   7  -7 197.422 73.3781  10
   4   7  -6 938.153 125.563  10
   4   7  -5 5697.26 297.655   1
   4   7  -5 5759.03 325.063  10
   4   7  -4 1005.59 119.930   1
   4   7  -4 857.446 123.826  10
   4   7  -3 452.271 89.0067   1
   4   7  -2 4479.43 275.822   1
   4   7  -1 2119.35 183.948  19
   4   7   0 4487.65 283.521   1
   4   7   0 4479.81 279.961  19
   4   7   1 1108.34 144.113  19
   4   7   2 4508.70 289.609  19
  -4   7  -2 5227.34 538.845  17
  -4   7  -3 1351.22 127.911   3
   4   7   3 1266.68 146.438  19
   4   7   3 1258.41 144.545   2
  -4   7  -3 1041.09 260.969  17
  -4   7  -4 6219.65 316.671   3
   4   7   4 6158.15 337.744   2
   4   7   4 6379.58 343.459  19
  -4   7  -5 945.266 111.200   3
   4   7   5 853.068 116.356  19
  -4   7  -6 680.572 89.3662   3
   4   7   6 577.202 87.0400  19
  -4   7  -7 237.237 52.7519   3
   4   7   7 207.427 45.9214  19
   4   8  -7 530.078 84.6949  10
   4   8  -6 977.385 118.851  10
   4   8  -5 2209.29 171.349   1
   4   8  -5 2475.51 187.794  10
   4   8  -4 329.107 78.1223   1
   4   8  -4 186.961 74.2767  10
   4   8  -3 2665.45 207.567   1
   4   8  -3 2760.18 209.997  10
   4   8  -2 1840.54 177.246   1
   4   8  -1 1536.48 164.709  19
   4   8   0 29.0425 59.2474   1
   4   8   0 41.1279 65.9176  19
   4   8   1 8414.84 423.585  19
   4   8   2 476.120 99.5464  19
   4   8   3 3981.58 254.041  19
   4   8   3 3405.87 246.675   2
   4   8   4 2541.98 190.533   2
   4   8   4 2892.17 204.500  19
  -4   8  -4 2926.82 181.273   3
  -4   8  -5 1784.97 132.416   3
   4   8   5 1670.84 140.706  19
  -4   8  -6 121.007 42.5060   3
   4   8   6 230.029 47.4698  19
   4   9  -8 655.283 84.1820  11
   4   9  -6 8.43989 42.9423  10
   4   9  -5 513.007 80.4765  10
   4   9  -4 149.346 59.6536   1
   4   9  -4 147.277 57.3944  10
   4   9  -3 64.4867 60.8402   1
   4   9  -3 155.777 64.2756  10
   4   9  -2 439.743 95.5806   1
   4   9  -2 565.282 94.0459  10
   4   9   1 1134.95 140.353  19
   4   9   2 1864.64 163.710  19
   4   9   2 1699.06 165.151   2
   4   9   3 2025.82 171.123   2
   4   9   3 2282.41 173.192  19
   4   9   4 172.627 52.8992   2
   4   9   4 321.527 63.9298  19
   4   9   5 307.174 51.6421  19
  -4  10   4 62.1602 42.9592   1
   4  10   2 1129.41 121.085   2
   4  10   3 63.7744 41.3227   2
  -4  11   3 724.237 79.3918   1
  -4  11   2 70.5082 43.9752   1
   4  11   0 692.516 93.7680   2
   4  11   1 1147.91 111.747   2
  -5 -11   3 358.662 49.2344   5
  -5 -11   2 813.968 85.7727  20
  -5 -11   2 615.918 65.2721   5
   5 -11  -1 412.470 64.3450   6
  -5 -11   1 473.683 63.2918  20
  -5 -11   1 416.799 54.3159   5
  -5 -10   6 280.834 54.9692  20
   5 -10  -6 399.253 68.1134  34
   5 -10  -5 378.802 70.8546  34
  -5 -10   5 382.429 70.4353  20
   5 -10  -4 1491.27 131.068  34
  -5 -10   4 1418.15 136.847  20
   5 -10  -3 476.034 72.7948  32
  -5 -10   3 601.341 95.8476  20
  -5 -10   3 476.473 75.6308   5
   5 -10  -2 418.193 75.1654  32
   5 -10  -2 332.645 75.1098   6
  -5 -10   2 276.116 72.2155  20
  -5 -10   2 340.981 70.0831   5
   5 -10  -1 324.957 73.8062  31
   5 -10  -1 384.494 82.9771   6
  -5 -10   1 415.802 81.4368  20
  -5 -10   1 292.509 62.7674   5
   5 -10   0 1020.24 125.639   6
  -5 -10   0 1061.65 107.430  20
  -5 -10   0 1134.58 107.995   5
   5 -10   0 1035.09 109.964  31
   5 -10   1 110.112 62.7284   6
   5 -10   1 113.579 55.8268  31
   5 -10   2 132.791 51.6971   6
   5 -10   2 77.4381 48.9376  31
   5 -10   2 121.634 51.7865   8
   5  -9  -8 762.012 90.6963  26
  -5  -9   7 96.3057 41.5971  20
   5  -9  -7 42.6924 51.3630  34
  -5  -9   6 554.364 87.3295  20
   5  -9  -6 600.947 101.571  34
  -5  -9   5 1206.54 133.779  20
   5  -9  -5 1111.72 113.716  32
   5  -9  -5 1390.93 144.696  34
  -5  -9   4 3373.20 233.008  20
   5  -9  -4 3042.57 203.466  32
   5  -9  -4 2936.65 217.857  34
   5  -9  -3 2397.95 191.628   6
  -5  -9   3 2443.58 200.932  20
   5  -9  -3 2480.04 187.905  34
   5  -9  -3 2228.76 180.848  32
   5  -9  -2 2830.68 219.404   6
   5  -9  -2 2835.17 192.293  34
   5  -9  -2 2984.88 216.437  31
   5  -9  -1 1279.30 154.171   6
  -5  -9   1 1113.22 131.324  20
  -5  -9   1 907.903 111.235   5
   5  -9  -1 977.709 126.832  31
  -5  -9   0 327.047 78.6360  20
  -5  -9   0 308.233 72.7426   5
   5  -9   0 187.841 77.5477  31
   5  -9   1 4937.30 307.744   6
  -5  -9  -1 4756.40 259.793  20
  -5  -9  -1 4981.12 269.515   5
   5  -9   1 4742.40 285.381  31
   5  -9   2 3680.24 232.330  31
   5  -9   2 2842.81 219.798   6
   5  -9   3 611.826 92.1134   6
   5  -9   3 505.593 88.9682  31
   5  -9   4 1034.71 109.357   8
   5  -9   4 992.241 97.0567   6
   5  -8  -9 293.687 58.7085  22
   5  -8  -8 983.632 109.031  22
  -5  -8   8 719.831 92.2768   4
   5  -8  -7 180.788 76.9055  34
   5  -8  -7 77.4240 53.3064  22
  -5  -8   7 152.859 58.2183  20
  -5  -8   7 118.152 57.6246   4
   5  -8  -6 4298.57 251.598  22
  -5  -8   6 3833.83 246.373  20
  -5  -8   6 3648.92 244.084   4
   5  -8  -6 3706.39 265.173  34
   5  -8  -6 3777.37 235.068  32
   5  -8  -5 3172.07 211.819  22
  -5  -8   5 3140.12 231.556  20
  -5  -8   5 3121.16 226.416   4
   5  -8  -5 3582.43 253.990  34
   5  -8  -5 3113.40 218.038  32
   5  -8  -4 2649.19 452.101  14
   5  -8  -4 2921.84 211.167   6
  -5  -8   4 3847.85 253.420  20
   5  -8  -4 3480.41 242.797  34
   5  -8  -4 2937.52 222.034  32
   5  -8  -4 2989.09 258.390  30
   5  -8  -3 2455.75 209.473  31
   5  -8  -3 2761.90 216.889   6
  -5  -8   3 2712.40 423.481  13
  -5  -8   3 2554.53 211.822  20
   5  -8  -3 2726.36 207.223  34
   5  -8  -3 2814.30 234.561  30
  -5  -8   2 63.8909 137.415  13
   5  -8  -2 139.675 57.1797  20
   5  -8  -2 113.563 58.9120  34
   5  -8  -2-75.7070 126.135  14
   5  -8  -2 180.972 80.3922  31
   5  -8  -2 134.849 74.9456  30
   5  -8  -1 1730.13 388.830  14
   5  -8  -1 2383.78 203.412  31
  -5  -8   1 1866.65 362.095  13
  -5  -8   1 2407.73 200.681  20
   5  -8  -1 2295.92 188.113  20
  -5  -8   1 2259.87 180.538   5
  -5  -8   0 802.731 213.493  15
  -5  -8   0 644.560 224.724  13
  -5  -8   0 843.128 118.476  20
   5  -8   0 696.026 113.705  20
   5  -8   0 863.486 131.248  31
  -5  -8   0 807.788 110.565   5
  -5  -8  -1 13597.7 547.179  20
   5  -8   1 12514.6 569.984  20
  -5  -8  -1 12669.9 540.546   5
   5  -8   1 12162.3 565.199  31
   5  -8   2 319.959 97.7428   6
  -5  -8  -2 370.871 72.1824  20
   5  -8   2 333.308 94.0629  31
   5  -8   3 1113.50 135.777   6
   5  -8   4 323.050 77.3862   6
   5  -8   4 218.613 71.4897   8
   5  -8   5 1282.24 117.427   8
   5  -7 -10 449.761 74.6936  26
   5  -7  -9 798.990 105.797  22
  -5  -7   9 858.187 96.6168   4
   5  -7  -8 1209.81 121.418  32
   5  -7  -8 1404.90 148.369  22
  -5  -7   8 1487.60 140.610   4
   5  -7  -7 2155.56 174.390  32
   5  -7  -7 2404.21 195.685  22
  -5  -7   7 1930.35 161.563  20
  -5  -7   7 2123.80 182.910   4
   5  -7  -7 2009.90 199.528  34
   5  -7  -6 975.794 269.026  14
   5  -7  -6 1580.09 155.147  22
  -5  -7   6 1387.72 145.784  20
  -5  -7   6 1256.48 147.244   4
   5  -7  -6 1816.58 184.694  34
   5  -7  -6 1400.55 179.128  30
   5  -7  -6 1638.35 160.406  32
   5  -7  -5 1463.41 334.029  14
   5  -7  -5 2060.31 169.664  22
  -5  -7   5 2468.94 196.678  20
  -5  -7   5 2067.06 181.189   4
   5  -7  -5 1910.56 187.270  34
   5  -7  -5 1874.85 176.579  32
   5  -7  -5 2184.75 218.079  30
   5  -7  -4 2358.05 424.149  14
   5  -7  -4 2499.81 191.986   6
  -5  -7   4 2605.35 207.441  20
  -5  -7   4 2344.24 190.632   4
   5  -7  -4 2247.24 198.198  34
   5  -7  -4 2292.68 225.745  30
   5  -7  -3 3318.44 509.132  14
   5  -7  -3 3160.39 233.062   6
  -5  -7   3 2652.66 423.427  13
  -5  -7   3 3161.04 236.837  20
   5  -7  -3 2975.60 217.935  34
   5  -7  -3 3354.45 244.356  31
   5  -7  -3 3257.48 253.235  30
   5  -7  -2 289.185 185.023  14
  -5  -7   2 774.955 237.190  13
   5  -7  -2 598.356 98.4760  20
   5  -7  -2 706.861 99.4023  34
   5  -7  -2 716.930 123.312  31
   5  -7  -2 811.253 124.781  30
  -5  -7   1 1190.60 256.385  15
   5  -7  -1 933.512 127.141  30
  -5  -7   1 1329.84 303.216  13
   5  -7  -1 779.709 116.328  20
   5  -7  -1 804.076 127.904  31
   5  -7  -1 1158.43 312.505  14
  -5  -7   0 6033.35 594.466  15
  -5  -7   0 6619.30 666.843  13
   5  -7   0 6161.44 351.401  20
  -5  -7   0 6039.54 325.489   5
   5  -7   0 6360.71 362.664  31
  -5  -7  -1 455.924 175.032  15
  -5  -7  -1 1113.23 280.012  13
   5  -7   1 806.969 124.639  20
  -5  -7  -1 884.717 112.964   5
   5  -7   1 960.927 213.400  18
  -5  -7  -2 2307.60 384.732  15
   5  -7   2 2771.14 230.313   6
  -5  -7  -2 2653.60 413.623  13
  -5  -7  -2 2310.82 186.234   5
   5  -7   2 2476.26 212.369  20
  -5  -7  -3 6321.77 305.853  20
   5  -7   3 7289.21 385.619   6
   5  -7   4 5940.29 325.286   6
   5  -7   5 1986.06 167.470   8
   5  -7   6 917.098 89.9017   8
   5  -6 -10 181.431 71.6470  26
  -5  -6  10 141.322 48.1991   4
   5  -6  -9 215.530 85.5190  26
   5  -6  -9 337.252 92.0466  22
  -5  -6   9 237.540 71.5959   4
   5  -6  -8 1491.56 166.675  22
  -5  -6   8 1556.50 157.635   4
   5  -6  -8 2036.24 171.942  32
   5  -6  -7 2558.30 228.620  34
   5  -6  -7 2447.73 211.773  22
  -5  -6   7 2725.44 188.922  20
  -5  -6   7 2775.19 213.850   4
   5  -6  -7 2834.30 216.415  32
   5  -6  -6 1535.35 316.364  14
   5  -6  -6 1681.23 164.596  22
  -5  -6   6 1748.92 156.193  20
   5  -6  -6 1576.18 190.122  30
   5  -6  -6 1636.13 181.039  34
  -5  -6   6 1535.54 156.793   4
   5  -6  -6 1666.05 166.714  32
   5  -6  -5 5469.68 304.988  22
  -5  -6   5 5776.20 314.475  20
   5  -6  -5 5776.90 365.751  30
  -5  -6   5 5529.47 545.703  18
  -5  -6   5 5421.79 308.136   4
   5  -6  -5 5307.05 323.035  34
   5  -6  -5 5244.04 318.083  32
   5  -6  -5 5298.40 617.674  14
   5  -6  -4 4198.50 529.668  14
   5  -6  -4 4121.24 251.171   6
   5  -6  -4 3972.05 286.270  30
  -5  -6   4 3484.24 448.659  13
  -5  -6   4 4015.44 257.545  20
   5  -6  -4 3874.04 254.323  34
   5  -6  -3 4126.47 534.501  14
   5  -6  -3 4314.42 269.661   6
  -5  -6   3 4350.19 494.247  13
   5  -6  -3 4170.75 254.545  34
   5  -6  -3 4232.24 273.548  31
   5  -6  -3 4448.22 297.106  30
  -5  -6   2 1172.70 224.607  15
  -5  -6   2 1501.56 290.885  13
   5  -6  -2 1830.12 157.706  20
   5  -6  -2 1896.53 149.343  34
   5  -6  -2 1883.53 177.113  31
   5  -6  -2 1776.21 177.067  30
   5  -6  -1 5309.01 613.369  14
  -5  -6   1 4597.82 480.522  15
  -5  -6   1 6121.81 590.403  13
   5  -6  -1 5305.34 302.663  20
   5  -6  -1 5712.63 324.427  31
   5  -6   0 5075.98 604.411  14
  -5  -6   0 3585.95 471.361  13
   5  -6   0 3851.37 258.076  20
   5  -6   0 4463.65 447.229  18
  -5  -6  -1 1984.90 345.100  13
   5  -6   1 1752.49 304.888  18
   5  -6   2 11164.4 551.649   6
  -5  -6  -2 11134.8 888.188  13
  -5  -6  -2 12454.2 520.765   5
   5  -6   2 12487.3 561.554  20
  -5  -6  -3 781.970 224.820  15
  -5  -6  -3 837.330 237.884  13
   5  -6   3 556.946 109.032   6
   5  -6   4 518.718 101.103   6
   5  -6   5 275.182 78.9016   8
  -5  -6  -5 154.815 54.5623   3
   5  -6   6 1962.06 150.088   8
   5  -5 -11 18.9347 51.4951  26
   5  -5 -11-9.15759 48.2287  21
   5  -5 -10 2607.59 210.680  26
   5  -5  -9 998.402 149.442  26
   5  -5  -9 1096.93 125.252  23
   5  -5  -9 1417.15 161.573  22
   5  -5  -8 2651.09 195.114  23
   5  -5  -8 2558.57 222.240  22
   5  -5  -8 2542.31 207.043  32
   5  -5  -7 3048.94 234.413  32
   5  -5  -7 3122.85 238.604  22
   5  -5  -7 3132.88 262.425  30
   5  -5  -7 3403.11 259.172  34
   5  -5  -6 2229.35 203.879  34
   5  -5  -6 2539.16 377.736  14
   5  -5  -6 2323.62 198.010  32
   5  -5  -6 2321.47 195.716  22
  -5  -5   6 2473.94 180.216  20
   5  -5  -5 2670.54 222.315  28
   5  -5  -5 2549.54 392.215  14
   5  -5  -5 2520.06 187.089  22
  -5  -5   5 2436.59 185.307  20
  -5  -5   5 2595.51 335.941  18
   5  -5  -5 2881.23 215.044  34
   5  -5  -5 2397.74 199.873  32
   5  -5  -5 2887.47 234.710  30
   5  -5  -4 7572.07 692.465  14
   5  -5  -4 7653.99 365.591   6
  -5  -5   4 7768.76 613.935  13
   5  -5  -4 7452.26 374.974  34
   5  -5  -4 8175.37 423.064  28
   5  -5  -4 8200.28 420.089  30
   5  -5  -3 19156.7 1143.79  14
   5  -5  -3 18540.3 702.298   6
  -5  -5   3 20106.2 1055.00  13
   5  -5  -3 16687.9 669.967  34
   5  -5  -3 17576.1 704.558  31
   5  -5  -2 298.494 87.4036  28
  -5  -5   2 214.446 130.485  13
   5  -5  -2 164.869 59.8745  20
   5  -5  -2 101.054 54.1636  33
   5  -5  -2 94.3918 64.3308  31
  -5  -5   1 9972.23 705.357  13
   5  -5  -1 8621.74 399.646  20
   5  -5  -1 8661.60 397.411  33
   5  -5  -1 7560.36 539.792  18
   5  -5  -1 8566.48 415.241  31
   5  -5  -1 8997.04 775.676  14
   5  -5   0 2712.95 187.841  33
  -5  -5   0 3436.36 405.285  13
   5  -5   0 2561.12 196.287  20
   5  -5   0 2818.28 337.349  18
  -5  -5  -1 11534.2 831.362  13
   5  -5   1 11382.8 781.915  18
  -5  -5  -2 8927.24 734.909  13
   5  -5   2 8336.17 431.353   6
   5  -5   2 8307.16 426.379  20
  -5  -5  -3 12234.1 913.064  13
   5  -5   3 12533.6 567.351   6
   5  -5   4 4802.00 312.705   8
   5  -5   4 4736.95 290.423   6
  -5  -5  -5 3536.78 234.193   3
   5  -5   5 3748.76 259.775   8
  -5  -5  -6 2077.33 154.370   3
   5  -5   6 2208.92 169.849   8
   5  -4 -11 134.784 70.1272  26
   5  -4 -11 155.157 72.4061  21
   5  -4 -10 1255.41 159.004  26
   5  -4 -10 1444.30 144.921  23
   5  -4  -9 2146.59 168.115  25
   5  -4  -9 2387.87 195.250  23
   5  -4  -9 2514.01 221.571  22
   5  -4  -8 256.311 66.6712  25
   5  -4  -8 339.122 80.5567  23
   5  -4  -8 334.134 98.3279  22
   5  -4  -8 220.132 82.7158  32
   5  -4  -7 3690.14 250.141  28
   5  -4  -7 3777.50 237.919  23
   5  -4  -7 4335.47 279.326  22
   5  -4  -7 3911.47 281.193  34
   5  -4  -7 4075.99 271.799  32
   5  -4  -7 4030.82 289.687  30
   5  -4  -6 3770.82 263.415  34
   5  -4  -6 3947.52 262.910  28
   5  -4  -6 3987.50 436.479  14
   5  -4  -6 4298.66 261.760  22
  -5  -4   6 3760.15 219.567  20
   5  -4  -6 4087.35 247.313  24
   5  -4  -6 3956.06 276.928  30
   5  -4  -6 3888.93 258.073  32
   5  -4  -5 3106.33 220.149  32
   5  -4  -5 2825.93 375.357  14
   5  -4  -5 2675.68 202.309  24
   5  -4  -5 2743.38 190.112  22
   5  -4  -5 3393.16 222.901  34
   5  -4  -5 3082.01 226.917  28
   5  -4  -4 19463.2 773.761  28
   5  -4  -4 18473.8 1090.12  14
   5  -4  -4 19819.1 759.554  24
   5  -4  -4 19417.7 724.150   6
  -5  -4   4 20724.1 1005.83  13
   5  -4  -3 6572.45 574.127  14
   5  -4  -3 5866.28 298.865   6
  -5  -4   3 6840.75 504.853  13
   5  -4  -3 5523.09 297.522  33
   5  -4  -3 5414.93 298.007  31
   5  -4  -2 9454.93 449.311  28
   5  -4  -2 9821.48 430.950   6
  -5  -4   2 10299.7 659.983  13
   5  -4  -2 8593.02 537.241  16
   5  -4  -2 9929.82 431.466  31
   5  -4  -2 9621.24 734.821  14
   5  -4  -1 4128.31 470.864  14
  -5  -4   1 3912.43 398.787  13
   5  -4  -1 4036.76 233.554  20
   5  -4  -1 4282.15 352.226  18
   5  -4  -1 4422.52 270.163  28
   5  -4   0 23430.2 894.475  28
  -5  -4   0 22831.8 1174.94  13
   5  -4   0 23532.0 885.245   6
   5  -4   0 24255.5 874.935  20
   5  -4   0 24529.3 1146.64  18
   5  -4   1 1603.23 157.400   6
  -5  -4  -1 1994.99 307.905  13
   5  -4   1 1647.26 157.625  20
   5  -4   1 1766.65 143.228  33
  -5  -4  -2 22730.5 1226.69  13
   5  -4   2 21586.5 843.280   6
  -5  -4  -3 1182.57 270.677  13
   5  -4   3 1102.58 135.768   6
   5  -4   4 1791.29 164.951   6
  -5  -4  -4 1546.97 321.074  13
   5  -4   4 1873.44 181.967   8
  -5  -4  -5 1625.23 163.859   3
   5  -4   5 2157.67 188.221   8
  -5  -4  -6 4198.44 250.542   3
   5  -4   6 4382.60 239.801  19
   5  -4   6 4130.08 250.173   8
   5  -4   7 4620.91 231.580  19
   5  -3 -12 31.5183 43.5336  26
   5  -3 -11 2652.80 202.101  26
   5  -3 -11 2169.18 187.146  21
   5  -3 -11 2210.73 156.114  25
   5  -3 -10 3496.67 264.803  26
   5  -3 -10 3347.12 223.529  25
   5  -3 -10 3698.69 263.157  21
   5  -3  -9 3675.26 284.349  26
   5  -3  -9 4256.84 258.089  25
   5  -3  -9 4476.01 279.317  23
   5  -3  -9 3866.39 288.145  22
   5  -3  -8 204.774 86.0060  30
   5  -3  -8 245.136 76.4946  25
   5  -3  -8 309.186 79.6708  23
   5  -3  -8 173.238 83.2810  22
   5  -3  -8 328.341 100.733  32
   5  -3  -7 856.863 110.535  28
   5  -3  -7 826.481 106.520  25
   5  -3  -7 783.337 123.239  32
   5  -3  -7 819.492 106.018  23
   5  -3  -7 858.934 122.752  22
   5  -3  -7 1090.76 138.079  30
   5  -3  -7 943.212 108.459  29
   5  -3  -6 3283.52 227.944  28
   5  -3  -6 3504.13 215.207  25
   5  -3  -6 3079.98 349.582  14
   5  -3  -6 3334.42 220.591  24
   5  -3  -6 3712.71 222.863  29
   5  -3  -6 3523.88 228.824  22
   5  -3  -6 3642.43 245.068  34
   5  -3  -6 3310.22 242.664  30
   5  -3  -6 3603.35 241.313  32
   5  -3  -5 2971.26 346.749  14
   5  -3  -5 2608.73 199.225  28
   5  -3  -5 2731.30 192.124  34
   5  -3  -5 2556.98 191.966  32
   5  -3  -4 2549.00 333.178  14
  -5  -3   4 2923.33 280.308  13
   5  -3  -4 2946.56 178.318   6
  -5  -3   3 3385.82 311.910  13
   5  -3  -3 3272.05 194.467   6
   5  -3  -3 2847.89 173.716   8
   5  -3  -2 10418.2 713.923  14
  -5  -3   2 10678.8 616.505  13
   5  -3  -2 10081.6 435.532   6
   5  -3  -2 10282.6 570.051  16
   5  -3  -1 602.454 155.899  16
  -5  -3   1 889.997 174.901  13
  -5  -3   0 2311.20 293.920  13
   5  -3   0 2811.58 192.599   6
  -5  -3  -1 7807.36 602.505  13
   5  -3   1 8110.77 387.743   6
   5  -3   2 8415.18 403.913   6
   5  -3   3 4789.26 284.261   6
   5  -3   3 4889.79 303.013   8
   5  -3   4 6027.97 318.034   6
   5  -3   4 5562.82 332.234   8
  -5  -3  -5 3879.15 257.622   3
   5  -3   5 3186.65 533.923  16
   5  -3   5 3486.31 247.071   8
  -5  -3  -6 3628.57 239.263   3
   5  -3   6 3682.20 226.079  19
   5  -3   6 3291.98 219.948   8
  -5  -3  -7 927.970 103.194   3
   5  -3   7 872.859 100.259  19
   5  -3   8-12.1424 32.5046  19
   5  -2 -12 247.258 64.4126  26
   5  -2 -12 182.910 52.4885  25
   5  -2 -11 224.771 86.3716  26
   5  -2 -11 135.083 64.1727  25
   5  -2 -10 383.870 107.127  26
   5  -2 -10 439.520 95.7208  25
   5  -2 -10 517.227 116.290  21
   5  -2 -10 280.381 67.3101  29
   5  -2  -9 601.349 106.715  25
   5  -2  -9 485.318 110.629  26
   5  -2  -9 728.677 118.767  23
   5  -2  -8 1450.30 152.097  25
   5  -2  -8 1564.50 156.331  23
   5  -2  -8 1411.78 165.331  22
   5  -2  -8 1343.57 160.193  32
   5  -2  -8 1563.99 159.950  30
   5  -2  -7 1566.72 141.955  28
   5  -2  -7 1322.08 152.620  26
   5  -2  -7 1324.38 138.194  25
   5  -2  -7 1504.45 143.254  24
   5  -2  -7 1590.31 143.657  23
   5  -2  -7 1191.93 142.171  22
   5  -2  -7 1425.74 150.838  30
   5  -2  -7 1311.65 151.675  32
   5  -2  -6 2471.14 184.891  28
   5  -2  -6 2345.87 174.020  25
   5  -2  -6 2626.38 186.572  24
   5  -2  -6 2541.03 191.754  32
   5  -2  -6 2312.61 179.225  22
   5  -2  -6 2473.76 190.583  30
   5  -2  -5 10635.2 642.188  14
   5  -2  -4 3081.63 173.655   7
   5  -2  -4 2987.27 177.332   6
   5  -2  -3 77546.8 2739.68  14
  -5  -2   3 73495.9 2516.32  13
   5  -2  -3 73512.9 2358.06   6
  -5  -2   2 10447.9 561.880  13
   5  -2  -2 10097.1 427.690   6
   5  -2  -2 11025.4 425.442   8
   5  -2  -2 9590.44 554.170  16
   5  -2  -1 42356.7 1414.75   8
   5  -2  -1 39552.8 1690.79  16
   5  -2   0 359.341 149.653  16
   5  -2   0 630.886 88.4873   6
   5  -2   1 57752.0 1900.46   6
   5  -2   1 56706.9 2397.85  16
   5  -2   1 58085.5 1910.25   8
   5  -2   2 4230.22 249.775   6
   5  -2   2 4061.24 253.892   8
   5  -2   2 4142.99 508.008  16
   5  -2   3 17753.4 693.357   6
   5  -2   3 17876.2 719.279   8
   5  -2   4 24041.1 920.666   8
   5  -2   4 24290.6 1536.31  16
  -5  -2  -5 20747.5 829.128   3
   5  -2   5 21427.5 797.839  19
   5  -2   5 20031.9 1419.01  16
   5  -2   5 20733.0 811.474   8
  -5  -2  -6 8664.25 432.255   3
   5  -2   6 9145.30 420.590  19
  -5  -2  -7 3225.66 211.697   3
   5  -2   7 3265.86 209.160  19
  -5  -2  -8 193.474 46.2806   3
   5  -2   8 145.892 51.3259  19
   5  -1 -12 1677.93 134.793  25
   5  -1 -12 1679.02 144.793  21
   5  -1 -11 530.220 105.029  26
   5  -1 -11 547.642 99.0197  25
   5  -1 -10 2161.62 209.129  26
   5  -1 -10 2126.57 191.768  25
   5  -1 -10 2029.50 200.402  21
   5  -1  -9 1661.30 187.965  26
   5  -1  -9 1497.81 162.806  25
   5  -1  -9 1766.93 184.774  21
   5  -1  -8 3567.32 244.463  25
   5  -1  -8 3534.11 246.158  23
   5  -1  -8 3823.05 267.076  32
   5  -1  -7 1314.11 150.741  26
   5  -1  -7 1453.60 145.727  25
   5  -1  -7 1462.95 138.594  23
   5  -1  -7 1591.58 139.468  28
   5  -1  -7 1099.75 124.555  30
   5  -1  -7 1297.22 147.252  32
   5  -1  -6 1844.29 160.977  26
   5  -1  -6 1958.84 155.433  25
   5  -1  -6 1852.70 132.799  10
   5  -1  -5 1672.73 117.438   7
   5  -1  -5 1619.09 112.453  10
   5  -1  -4 16513.8 593.508   7
   5  -1  -4 16110.5 595.858   6
   5  -1  -3 19102.0 683.137   7
  -5  -1   3 19145.0 752.501  13
   5  -1  -3 19057.9 687.481   6
   5  -1  -2 67081.2 2149.10   6
   5  -1  -2 67284.5 2364.08  16
  -5  -1   2 67021.0 2275.32  13
   5  -1  -1 62245.2 2047.89   6
   5  -1  -1 63248.2 2363.07  16
   5  -1  -1 65230.0 2049.68   8
   5  -1   0 36157.7 1219.65   6
   5  -1   0 35036.4 1575.97  16
   5  -1   1 2659.96 362.848  16
   5  -1   1 2895.09 185.663   6
   5  -1   1 2664.46 150.043  19
   5  -1   1 2730.87 188.303   8
   5  -1   2 4392.67 243.516   6
   5  -1   2 3912.84 211.087  19
   5  -1   2 4688.97 532.251  16
   5  -1   2 4020.39 247.488   8
   5  -1   3 4308.41 243.655   6
   5  -1   3 4271.36 233.541  19
   5  -1   3 4028.80 255.708   8
   5  -1   4 994.565 123.911   8
   5  -1   4 916.085 111.031  19
   5  -1   4 1188.24 328.524  16
   5  -1   5 5976.13 736.736  16
  -5  -1  -5 6106.63 353.547   3
   5  -1   5 6734.23 343.546  19
   5  -1   5 6565.93 342.764   8
   5  -1   6 1187.58 135.720  19
  -5  -1  -6 1038.76 131.756   3
   5  -1   7 396.344 82.1903  19
  -5  -1  -7 499.381 92.2725   3
   5  -1   8 395.537 71.1414  19
  -5  -1  -8 500.507 73.4299   3
   5   0 -12 478.844 86.9917  21
   5   0 -12 474.265 83.7719  25
   5   0 -11 1119.01 139.252  26
   5   0 -10 241.467 90.5482  26
   5   0  -9 577.361 118.849  26
   5   0  -9 548.849 112.138  21
   5   0  -8 14.7540 66.5416  21
   5   0  -7 685.875 111.318  26
   5   0  -7 837.761 119.264  21
   5   0  -7 752.720 98.5290  10
   5   0  -6 1700.21 150.847  26
   5   0  -6 1511.32 127.874  10
   5   0  -6 1577.60 146.207  32
   5   0  -5 4349.91 217.946  10
   5   0  -4 27287.1 929.617   7
   5   0  -3 18298.0 671.227   7
   5   0  -3 19209.0 677.365   6
   5   0  -2 283540. 8588.63   7
  -5   0   2 272004. 8669.88  13
   5   0  -2 275953. 8589.32   6
   5   0  -2 304727. 8885.91  16
   5   0  -1 52389.5 1980.49  16
   5   0  -1 50646.5 1660.99   6
   5   0  -1 50890.1 1660.72   8
   5   0   0 10334.1 429.239   6
   5   0   0 10312.9 694.156  16
   5   0   0 10433.0 433.879   8
   5   0   1 365.359 152.282  16
   5   0   1 266.584 62.6015   6
   5   0   1 187.799 48.6666  19
   5   0   1 259.666 65.7669   8
   5   0   2 14834.0 593.814   2
   5   0   2 14307.2 566.186   6
   5   0   2 14029.6 544.159  19
   5   0   2 15050.4 590.822   8
   5   0   3 4577.06 245.965   6
  -5   0  -3 4203.25 260.693   3
   5   0   3 4218.67 238.995  19
   5   0   3 3554.31 498.194  16
   5   0   3 4597.13 264.417   8
   5   0   4 2733.28 460.130  16
  -5   0  -4 2710.87 208.575   3
   5   0   4 2444.18 188.226  19
   5   0   5 32642.3 1162.66  19
   5   0   5 31735.7 1827.03  16
  -5   0  -6 27.6764 75.2695   3
   5   0   6-37.0774 63.9960  19
   5   0   7 11.1195 60.4842  19
  -5   0  -7-35.1921 55.2603   3
  -5   0  -8 726.011 88.4302   3
   5   0   8 566.542 84.3713  19
   5   1 -12 1545.89 134.897  25
   5   1 -11 477.570 98.1246  25
   5   1 -11 461.890 102.171  21
   5   1 -10 1976.46 196.981  26
   5   1 -10 2106.06 192.287  25
   5   1  -9 1696.66 182.439  26
   5   1  -9 1620.37 171.059  25
   5   1  -9 1650.57 182.114  21
   5   1  -9 1398.65 126.518  12
   5   1  -8 3552.78 250.685  25
   5   1  -8 3583.33 259.917  21
   5   1  -8 3330.45 197.183  12
   5   1  -8 3684.68 220.676  11
   5   1  -7 1585.70 322.850  27
   5   1  -7 1731.29 172.772  26
   5   1  -7 1662.22 155.664  25
   5   1  -7 1750.90 168.026  21
   5   1  -7 1305.73 122.811  11
   5   1  -7 1539.26 140.938  10
   5   1  -6 1978.36 168.942  26
   5   1  -6 1746.59 151.259  25
   5   1  -6 1901.02 159.098  21
   5   1  -6 1641.18 123.614  11
   5   1  -6 1795.63 145.288  10
   5   1  -6 1732.14 152.943  32
   5   1  -5 1951.61 310.290  27
   5   1  -5 1779.42 134.281  10
   5   1  -4 16973.6 598.239   9
   5   1  -4 16765.5 949.563  27
   5   1  -4 16840.0 617.181   7
   5   1  -4 16435.2 607.598  10
   5   1  -3 20362.4 711.519   7
   5   1  -3 19720.1 690.205   9
   5   1  -1 63354.2 2059.93   7
   5   1  -1 68062.6 2445.92  16
   5   1   0 34496.3 1138.16  19
   5   1   0 36258.4 1582.65  16
   5   1   1 2852.28 165.028  19
  -5   1  -1 2625.45 274.772  17
  -5   1  -2 4121.15 388.991  17
  -5   1  -2 4216.91 241.520   3
   5   1   2 4181.40 226.115  19
   5   1   2 4006.00 246.991   2
   5   1   2 4248.25 500.919  16
   5   1   3 3814.00 251.999   2
   5   1   3 4110.74 533.276  16
  -5   1  -3 4508.22 447.426  17
  -5   1  -3 4065.69 254.048   3
   5   1   3 4328.32 242.783  19
  -5   1  -4 1075.42 131.987   3
   5   1   4 772.553 112.107  19
  -5   1  -5 6226.96 358.808   3
   5   1   5 6572.36 350.676  19
   5   1   5 7031.83 754.865  16
   5   1   6 1297.45 144.562  19
   5   1   7 404.286 88.5693  19
  -5   1  -8 596.344 82.4215   3
   5   2 -12 107.853 57.6164  25
   5   2 -11 209.838 83.3705  25
   5   2 -10 464.102 107.125  25
   5   2 -10 296.556 66.6094  12
   5   2  -9 647.731 118.188  25
   5   2  -9 632.340 90.2452  12
   5   2  -9 721.135 102.262  11
   5   2  -8 1211.09 292.565  27
   5   2  -8 1415.19 169.214  26
   5   2  -8 1555.53 162.986  25
   5   2  -8 1378.55 161.137  21
   5   2  -8 1340.12 122.928  12
   5   2  -8 1734.16 149.478  11
   5   2  -8 1324.61 152.266  10
   5   2  -7 1538.46 152.788  25
   5   2  -7 1278.05 149.291  21
   5   2  -7 1420.99 129.896  11
   5   2  -7 1352.92 143.161  10
   5   2  -6 2813.73 412.118  27
   5   2  -6 2573.03 202.122  26
   5   2  -6 2502.38 188.635  25
   5   2  -6 2848.65 202.773  21
   5   2  -6 2849.50 191.536  10
   5   2  -5 10448.6 775.286  27
   5   2  -5 10581.7 443.947  10
   5   2  -4 2702.36 354.176  27
   5   2  -4 3183.10 179.264   9
   5   2  -3 77049.8 2796.95  27
   5   2  -3 75266.0 2390.16   9
   5   2  -2 10436.1 647.648  27
   5   2  -2 11527.2 450.775   7
   5   2  -2 10982.5 438.005   9
   5   2  -1 44079.1 1418.02   7
   5   2  -1 41844.4 1386.84  19
   5   2   0 595.447 85.0438   7
  -5   2   0 728.449 123.648  17
   5   2   0 638.689 75.8094  19
  -5   2  -1 57526.3 2104.49  17
   5   2   1 58513.9 1844.42  19
   5   2   1 55249.9 1849.66   7
   5   2   2 4460.15 267.234   2
   5   2   2 4693.68 248.386   7
  -5   2  -2 4792.77 258.767   3
   5   2   2 4481.37 246.430  19
  -5   2  -2 4833.10 429.408  17
   5   2   2 4046.11 510.585  16
   5   2   3 18505.3 722.349   2
  -5   2  -3 17897.7 704.446   3
   5   2   3 17376.2 688.163  19
  -5   2  -3 18413.9 1023.77  17
   5   2   3 17963.7 1191.89  16
   5   2   4 20884.3 884.349   2
  -5   2  -4 23741.3 1287.71  17
  -5   2  -4 25674.3 911.476   3
   5   2   4 24910.1 892.710  19
   5   2   4 21919.5 1411.82  16
  -5   2  -5 20411.7 800.109   3
   5   2   5 19782.2 784.684  19
  -5   2  -5 18510.4 1162.52  17
   5   2   5 20471.1 1346.87  16
  -5   2  -6 9205.64 453.875   3
   5   2   8 186.741 55.4895  19
   5   3 -12 6.97492 41.8831  25
   5   3 -11 2558.78 188.287  25
   5   3 -10 3567.84 239.986  25
   5   3 -10 3043.71 192.923  12
   5   3  -9 4148.10 272.780  25
   5   3  -9 4052.35 234.765  12
   5   3  -9 4060.17 257.005  11
   5   3  -9 3715.15 540.494  27
   5   3  -8 283.997 167.391  27
   5   3  -8 317.863 85.7599  25
   5   3  -8 191.533 74.9758  11
   5   3  -7 982.386 124.878  25
   5   3  -7 870.916 132.454  21
   5   3  -7 904.593 112.975  11
   5   3  -6 3302.96 475.275  27
   5   3  -6 3930.92 238.511  25
   5   3  -6 3548.07 242.510  21
   5   3  -5 2802.88 404.308  27
   5   3  -5 2461.66 178.799  25
   5   3  -4 3492.87 411.455  27
   5   3  -3 3827.96 401.318  27
   5   3  -3 3206.73 185.758  19
   5   3  -2 10689.4 672.223  27
   5   3  -2 10475.6 432.083  19
   5   3  -2 11062.3 443.390   9
   5   3  -2 11355.9 452.410   7
   5   3  -1 637.297 141.696  27
   5   3  -1 772.664 91.3561   7
   5   3  -1 695.499 82.8308  19
   5   3  -1 875.545 96.9105   9
   5   3   0 2641.55 172.261   7
  -5   3   0 2732.60 259.107  17
   5   3   0 2649.94 170.465  19
   5   3   1 7565.68 347.948   7
   5   3   1 7951.96 381.836   2
   5   3   1 8333.40 362.125  19
  -5   3  -1 7581.62 527.943  17
   5   3   2 9844.68 801.140  16
   5   3   2 8923.40 377.372   7
  -5   3  -2 8886.45 393.496   3
   5   3   2 8762.80 419.295   2
   5   3   2 8149.83 388.273  19
  -5   3  -2 8165.63 604.354  17
   5   3   3 5748.17 645.505  16
  -5   3  -3 5697.81 529.852  17
  -5   3  -3 5490.53 304.075   3
   5   3   3 5478.39 319.149   2
   5   3   3 5655.52 305.074  19
   5   3   4 5911.97 663.752  16
   5   3   4 5667.00 327.720   2
  -5   3  -4 5833.88 323.575   3
  -5   3  -4 5421.10 548.101  17
  -5   3  -5 4200.78 268.445   3
  -5   3  -5 3369.92 447.558  17
  -5   3  -6 4031.84 259.448   3
   5   3   6 3912.21 255.931  19
   5   3   7 1078.21 120.311  19
  -5   3  -7 914.385 116.021   3
   5   3   8 44.2255 38.8419  19
   5   4 -11 95.0654 56.4329  25
   5   4 -10 1259.38 136.393  25
   5   4 -10 1377.54 136.419  11
   5   4  -9 2352.39 193.301  25
   5   4  -9 2242.07 167.311  12
   5   4  -9 2416.78 192.779  11
   5   4  -8 148.476 123.911  27
   5   4  -8 231.471 76.6659  25
   5   4  -8 309.464 82.6528  11
   5   4  -8 359.155 92.3902  10
   5   4  -7 4237.30 260.322  25
   5   4  -7 4092.52 271.342  10
   5   4  -6 3827.04 516.362  27
   5   4  -6 3471.85 231.688  25
   5   4  -6 4194.10 258.274  10
   5   4  -5 2183.30 376.607  27
   5   4  -5 2733.34 191.063  25
   5   4  -5 2786.17 205.275  10
   5   4  -4 20145.3 1179.58  27
   5   4  -3 6178.30 557.422  27
   5   4  -3 6070.90 302.906  19
   5   4  -3 6251.30 303.324   9
   5   4  -2 9066.28 646.582  27
   5   4  -2 9376.74 412.333  19
   5   4  -2 10199.5 419.257   9
   5   4  -1 3802.39 221.616  19
   5   4  -1 4179.83 229.675   9
   5   4   0 24917.8 883.439  19
   5   4   0 24329.1 881.973   9
   5   4   0 24538.9 907.286   2
  -5   4  -1 1564.77 241.139  17
   5   4   1 1831.85 152.961  19
   5   4   1 1751.75 164.775   2
  -5   4  -2 22711.9 820.684   3
   5   4   2 22467.6 862.843   2
  -5   4  -2 20637.3 1119.05  17
  -5   4  -3 1202.44 127.669   3
   5   4   3 1136.26 138.105   2
  -5   4  -3 840.871 213.380  17
  -5   4  -4 1856.59 171.487   3
   5   4   4 2187.88 186.159   2
   5   4   4 1798.85 176.106  19
  -5   4  -4 1759.94 316.190  17
   5   4   5 1773.46 162.249   2
  -5   4  -5 2306.27 185.571   3
   5   4   5 2028.92 185.466  19
  -5   4  -6 4543.02 273.551   3
   5   4   6 4892.93 281.223  19
  -5   4  -7 4754.04 256.977   3
   5   4   7 4504.02 253.178  19
   5   5 -11 11.6587 34.5539  25
   5   5 -10 2138.05 161.630  25
   5   5 -10 2550.20 177.518  11
   5   5  -9 1011.03 120.518  25
   5   5  -9 1243.86 136.334  11
   5   5  -8 2807.02 204.020  25
   5   5  -8 2814.51 214.094  11
   5   5  -8 2639.73 465.838  27
   5   5  -8 2491.94 206.745  10
   5   5  -7 2955.82 482.241  27
   5   5  -7 3065.33 215.773  25
   5   5  -7 3525.36 245.403  10
   5   5  -6 2449.45 183.820  25
   5   5  -6 2256.31 199.469  10
   5   5  -5 2904.52 218.499  10
   5   5  -5 3011.54 458.123  27
   5   5  -3 17973.6 699.557  19
   5   5  -2 216.220 117.701  27
   5   5  -2 127.748 61.5966  19
   5   5  -2 168.188 63.2759   9
   5   5  -1 9001.41 418.102  19
   5   5  -1 9542.44 414.996   9
   5   5   0 3613.93 225.690   9
   5   5   1 9927.08 431.713   9
   5   5   1 9999.86 466.953   2
  -5   5  -2 8364.76 379.454   3
   5   5   2 8110.15 421.710   2
   5   5   2 8547.45 413.734  19
   5   5   2 8354.37 390.482   9
  -5   5  -2 8532.41 657.171  17
  -5   5  -3 12706.4 522.123   3
   5   5   3 11533.5 546.410   2
   5   5   3 12392.8 546.677  19
   5   5   3 12009.5 515.263   9
  -5   5  -3 11640.7 827.667  17
  -5   5  -4 5682.43 301.630   3
   5   5   4 4923.02 305.077   2
   5   5   4 5211.05 309.645  19
   5   5   4 4875.19 270.819   9
  -5   5  -4 4883.54 523.001  17
   5   5   5 3776.84 241.016   2
  -5   5  -5 4195.19 255.749   3
   5   5   5 4271.90 271.380  19
  -5   5  -6 2553.31 181.783   3
   5   5   6 2173.71 179.483  19
  -5   5  -7 527.469 78.3039   3
   5   5   7 488.871 76.6915  19
   5   6 -10 94.0552 51.4218  11
   5   6  -9 405.520 86.1580  11
   5   6  -8 1620.44 165.130  11
   5   6  -8 1517.57 156.951  10
   5   6  -7 2848.39 476.435  27
   5   6  -7 2946.22 226.328  10
   5   6  -6 1512.77 352.111  27
   5   6  -6 1615.98 169.648  10
   5   6  -5 5911.57 340.250  10
   5   6  -4 4001.33 265.701  10
   5   6  -1 5946.17 307.811   9
   5   6   0 4338.92 253.085   9
   5   6   0 4560.15 277.261  19
   5   6   1 2204.71 186.401  19
   5   6   1 2041.70 162.728   9
   5   6   1 2064.92 192.155   2
   5   6   2 11445.5 546.923   2
   5   6   2 12986.7 549.982  19
   5   6   2 11784.4 497.811   9
   5   6   3 419.285 95.0714   2
  -5   6  -3 524.623 85.3826   3
   5   6   3 376.503 94.0270  19
   5   6   3 329.018 70.4901   9
   5   6   4 400.412 89.4790   2
  -5   6  -4 668.635 96.7183   3
   5   6   4 702.396 112.479  19
   5   6   5 153.853 57.2808   2
  -5   6  -5 189.230 61.5834   3
   5   6   5 256.377 77.8414  19
  -5   6  -6 2060.29 150.620   3
   5   6   6 2144.68 162.364  19
   5   7 -10 295.160 53.8835  11
   5   7  -9 943.537 107.129  11
   5   7  -8 1401.60 146.649  11
   5   7  -8 1266.72 132.805  10
   5   7  -7 2078.46 180.805  10
   5   7  -6 1731.85 379.762  27
   5   7  -6 1714.44 169.002  10
   5   7  -5 2261.16 414.063  27
   5   7  -5 2127.31 188.097  10
   5   7  -4 2551.14 208.828  10
   5   7  -2 603.090 110.193  19
   5   7  -1 1393.21 156.092  19
   5   7   0 6096.59 344.821  19
   5   7   1 742.438 120.348  19
   5   7   2 2206.82 204.114   2
   5   7   2 2831.12 215.534  19
  -5   7  -3 7013.19 325.950   3
   5   7   3 7253.78 381.746   2
   5   7   3 6901.26 369.011  19
  -5   7  -4 6099.13 289.386   3
   5   7   4 5671.82 309.205   2
   5   7   4 5571.53 312.885  19
  -5   7  -5 1894.95 136.955   3
   5   7   5 1926.43 154.570  19
   5   7   6 1073.26 98.5708  19
  -5   7  -6 904.503 84.2287   3
   5   8  -9 156.786 47.2160  11
   5   8  -8 726.419 97.8170  11
   5   8  -7 113.593 55.3903  10
   5   8  -6 3911.76 248.438  10
   5   8  -5 3019.11 220.221  10
   5   8  -4 2513.97 416.384  27
   5   8  -4 2951.53 218.086  10
   5   8  -3 2228.46 193.854  10
   5   8  -1 2430.48 208.180  19
   5   8   0 775.229 122.062  19
   5   8   1 12534.2 577.769  19
   5   8   1 14367.2 610.668   2
   5   8   2 124.613 67.9503   2
   5   8   2 76.6166 63.8694  19
   5   8   3 1065.04 127.711   2
   5   8   3 1263.10 138.183  19
   5   8   4 285.723 65.0197   2
   5   8   4 400.792 79.8285  19
   5   8   5 1141.74 104.377  19
   5   9  -8 651.184 77.5966  11
   5   9  -7 48.5750 36.5752  10
   5   9  -6 621.722 83.8994  10
   5   9  -5 1371.84 130.279  10
   5   9  -4 3265.17 214.290  10
   5   9  -3 2618.05 193.762  10
   5   9  -2 2694.65 202.725  10
   5   9   1 4740.19 279.480  19
   5   9   1 4454.03 281.097   2
   5   9   2 3017.84 215.923   2
   5   9   2 3521.65 221.177  19
   5   9   3 301.809 71.2136   2
   5   9   3 437.591 75.1809  19
   5   9   4 1175.82 90.9857   2
   5   9   4 1179.34 101.856  19
  -5  10   4 1554.92 111.881   1
   5  10  -4 1251.82 106.821  10
   5  10  -4 1404.89 121.019   2
   5  10  -3 617.996 78.3648  10
   5  10  -2 391.363 68.4668  10
   5  10  -1 361.593 66.5391  10
   5  10   0 1406.34 117.177  10
   5  10   0 1278.33 134.392   2
   5  10   1 9.97810 53.4192   2
   5  10   2 122.628 52.8607   2
   5  11  -3 446.289 63.0572   2
  -5  11   3 444.382 55.1974   1
   5  11  -2 660.813 81.1723   2
  -5  11   2 619.072 74.2197   1
  -6 -10   5 1475.28 116.987  20
  -6 -10   4 2136.39 150.890  20
   6 -10  -4 1722.94 119.418  32
  -6 -10   3 1541.66 131.746  20
   6 -10  -3 1471.46 118.463  32
   6 -10  -2 6734.39 317.151   6
  -6 -10   2 7345.02 325.966  20
   6 -10  -2 6432.10 304.191  32
   6 -10  -1 1714.44 140.823   6
  -6 -10   1 1526.95 125.399  20
   6 -10   0 1885.18 147.126   6
  -6 -10   0 1614.49 118.223  20
   6 -10   0 1664.01 130.291  31
   6 -10   0 1625.98 127.279   8
   6  -9  -7 166.180 55.0973  26
  -6  -9   6 4136.79 227.175  20
   6  -9  -6 3937.43 207.767  32
  -6  -9   5-10.3699 46.7748  20
   6  -9  -5 28.4125 48.1934  34
   6  -9  -5 80.7704 55.9293  32
  -6  -9   4 1409.82 141.318  20
   6  -9  -4 1317.97 131.418  32
   6  -9  -3 1455.26 143.111  32
   6  -9  -3 1408.31 140.879   6
  -6  -9   3 1774.58 163.573  20
   6  -9  -2 1859.39 169.806   6
   6  -9  -1 7507.71 393.427   6
  -6  -9   1 8291.51 382.753  20
   6  -9  -1 7575.96 373.307   8
   6  -9  -1 7865.07 385.382  31
  -6  -9   0 2272.18 166.629  20
   6  -9   0 2233.46 180.231   8
   6  -9   0 2390.45 186.157  31
   6  -9   1 1385.87 139.214  31
   6  -9   1 1187.71 133.095   6
  -6  -9  -1 1157.39 107.438  20
   6  -9   1 1320.68 135.312   8
   6  -9   2 654.954 95.0926   6
   6  -9   2 681.108 94.1825  31
   6  -8  -8 39.3120 54.2984  26
  -6  -8   7 1350.92 118.253  20
   6  -8  -7 1544.46 132.002  32
  -6  -8   6 3968.92 243.404  20
   6  -8  -6 4171.55 262.330  34
   6  -8  -6 4017.57 245.533  32
  -6  -8   5 245.991 71.4426  20
   6  -8  -5 245.573 70.3388  34
   6  -8  -5 343.096 85.3663  32
   6  -8  -5 300.086 100.452  30
   6  -8  -4 2918.98 209.294   6
  -6  -8   4 3121.93 226.682  20
   6  -8  -4 3064.48 210.492  34
   6  -8  -4 3154.52 228.376  32
   6  -8  -4 3101.85 251.172  30
   6  -8  -3 5352.35 319.742   6
   6  -8  -3 5655.44 341.823  30
  -6  -8   3 5787.46 328.968  20
   6  -8  -2 2950.22 215.490   8
   6  -8  -2 3104.38 239.700   6
   6  -8  -2 3171.46 237.886  31
   6  -8  -2 3132.30 234.583  30
   6  -8  -1 10205.9 518.986   6
  -6  -8   1 11859.1 508.221  20
   6  -8  -1 10857.2 517.890  31
   6  -8   0 1669.29 171.717  31
  -6  -8   0 1897.55 164.892  20
   6  -8   1 321.689 91.5579   6
  -6  -8  -1 285.771 75.2737  20
   6  -8   1 289.099 97.4674  31
   6  -8   2 2734.03 212.173   6
   6  -8   2 2660.59 205.780  31
   6  -8   3 926.415 115.780   8
   6  -8   3 900.307 109.571   6
   6  -8   4 538.580 80.3897   8
   6  -7  -9 1166.93 127.372  26
   6  -7  -8 2676.26 208.269  26
   6  -7  -8 2590.19 184.386  32
   6  -7  -7 11718.3 507.053  32
  -6  -7   7 10908.4 469.785  20
   6  -7  -6 7087.19 382.647  32
  -6  -7   6 7583.75 371.714  20
   6  -7  -6 7850.50 403.146  34
   6  -7  -6 6843.07 419.998  30
  -6  -7   5 8796.33 421.162  20
   6  -7  -5 8329.95 420.653  34
   6  -7  -5 8190.95 423.945  32
   6  -7  -5 7889.05 455.634  30
   6  -7  -4-71.6814 97.4745  14
   6  -7  -4 25.6555 53.7668   6
  -6  -7   4 81.6220 75.1429  20
   6  -7  -4 17.6181 69.8491  30
   6  -7  -4 12.3667 50.4524  34
   6  -7  -3 758.987 105.125   8
   6  -7  -3 737.945 276.227  14
  -6  -7   3 1027.67 258.998  13
  -6  -7   3 1201.47 142.663  20
   6  -7  -3 1051.40 139.678   6
   6  -7  -3 805.385 128.105  31
   6  -7  -3 1022.35 146.821  30
   6  -7  -2 17960.2 742.160   6
  -6  -7   2 15170.8 1070.05  13
   6  -7  -2 17522.7 727.565  31
   6  -7  -2 17034.3 730.512  30
   6  -7  -1 1494.87 176.610   6
  -6  -7   1 1326.31 298.366  13
   6  -7  -1 1579.01 172.862  31
   6  -7  -1 1119.10 140.845  30
  -6  -7   0 16057.1 1037.72  15
   6  -7   0 16154.4 711.511   6
  -6  -7   0 15341.3 1080.03  13
   6  -7   0 16412.1 694.976  31
   6  -7   1 2069.25 199.524   6
   6  -7   1 1941.76 188.842  31
   6  -7   2 1473.89 170.466   6
   6  -7   2 1981.82 190.557   8
   6  -7   3 84.4083 64.8999   8
   6  -7   3 38.1202 57.3381   6
   6  -7   3 74.7377 71.8872  31
   6  -7   4 1400.73 126.630   6
  -6  -7  -4 1475.16 120.782   3
   6  -7   4 1434.68 138.469  31
   6  -7   4 1281.01 136.164   8
   6  -7   5 314.395 61.3656  31
   6  -7   5 205.608 55.8859   8
   6  -6 -10 96.6348 49.0583  21
   6  -6  -9 787.651 118.778  26
   6  -6  -8 3344.60 248.154  26
   6  -6  -8 3093.75 221.418  22
   6  -6  -8 3443.77 237.443  32
   6  -6  -7 633.619 100.410  22
  -6  -6   7 579.761 91.4906  20
   6  -6  -7 616.485 111.787  32
   6  -6  -6 605.521 184.601  14
  -6  -6   6 464.372 88.2116  20
   6  -6  -6 451.403 100.084  34
   6  -6  -6 306.460 95.0740  32
   6  -6  -6 555.614 130.332  30
   6  -6  -5 8626.14 788.354  14
   6  -6  -5 8077.01 386.664   6
  -6  -6   5 8431.90 415.073  20
   6  -6  -5 8480.53 424.404  34
   6  -6  -5 8687.29 442.311  32
   6  -6  -5 8687.99 470.787  30
   6  -6  -4 6719.22 390.149  30
   6  -6  -4 6315.42 341.659   6
   6  -6  -4 6220.47 332.100  34
   6  -6  -3 888.230 110.587   8
  -6  -6   3 782.060 231.058  13
   6  -6  -3 613.480 112.495   6
   6  -6  -3 837.139 130.245  31
   6  -6  -3 908.506 140.653  30
   6  -6  -2 19108.7 798.092   6
  -6  -6   2 18031.8 1138.42  13
   6  -6  -2 20257.1 802.780  31
  -6  -6   1 18721.6 1193.52  13
   6  -6  -1 21678.5 842.017  31
  -6  -6   1 20434.3 1164.81  15
   6  -6   0 21033.4 858.379   6
  -6  -6   0 20805.7 1247.12  13
   6  -6   1 3107.71 455.444  16
  -6  -6  -1 3779.63 492.540  13
   6  -6   1 4194.56 290.209   6
  -6  -6  -2 13984.8 1026.43  13
   6  -6   2 16262.7 690.092   6
   6  -6   3 434.770 105.755   8
   6  -6   3 641.502 108.486   6
   6  -6   4 726.292 114.822   8
   6  -6   4 943.919 112.558   6
   6  -6   5 292.287 70.4570   8
  -6  -6  -5 264.862 57.0716   3
   6  -6   5 362.223 76.4357  31
   6  -5 -11 132.062 58.1229  26
   6  -5 -11 88.4796 46.0555  21
   6  -5 -10 592.809 94.9895  21
   6  -5  -9 445.713 106.692  26
   6  -5  -9 396.034 94.3966  32
   6  -5  -8 6181.47 363.618  26
   6  -5  -8 6066.11 340.471  22
   6  -5  -8 5785.74 345.359  32
   6  -5  -7 730.322 121.460  32
   6  -5  -7 822.913 116.260  22
   6  -5  -7 853.804 139.634  30
   6  -5  -6 6401.37 620.935  14
   6  -5  -6 5749.70 316.115  22
  -6  -5   6 6097.30 318.378  20
   6  -5  -6 6335.57 358.660  34
   6  -5  -6 6169.56 355.916  32
   6  -5  -5 3008.81 255.335  28
   6  -5  -5 3004.61 438.790  14
   6  -5  -5 3525.86 271.048  30
   6  -5  -5 3160.55 209.469   6
   6  -5  -5 3221.99 230.824  34
   6  -5  -5 3509.73 252.391  32
   6  -5  -4 13156.3 957.039  14
   6  -5  -4 12116.1 526.718   6
   6  -5  -4 11955.9 516.737  34
   6  -5  -3 4657.18 322.693  28
   6  -5  -3 5372.93 594.865  14
   6  -5  -3 5134.37 299.768   6
  -6  -5   3 5304.54 509.062  13
   6  -5  -3 4511.55 268.721   8
   6  -5  -3 5205.40 309.956  31
   6  -5  -2 6268.68 372.410  28
   6  -5  -2 6386.35 349.869   6
  -6  -5   2 6810.41 589.862  13
   6  -5  -2 5470.96 319.004  33
   6  -5  -2 5606.45 332.507  31
  -6  -5   1 9748.22 756.461  13
   6  -5  -1 10672.5 478.331  33
   6  -5   0 445.701 169.683  16
  -6  -5   0 515.917 185.869  13
   6  -5   0 227.463 96.1114   6
   6  -5   0 318.831 80.0791  33
   6  -5   0 335.058 92.5459  31
  -6  -5  -1 6800.66 634.839  13
   6  -5   1 5701.82 347.762   6
   6  -5   1 5112.72 609.916  16
  -6  -5  -2 5351.26 582.819  13
   6  -5   2 5211.93 323.015   6
   6  -5   2 5298.07 338.103   8
   6  -5   2 4399.46 593.682  16
   6  -5   3 3496.92 536.353  16
  -6  -5  -3 4198.68 506.157  13
   6  -5   3 3902.36 265.331   6
   6  -5   3 4009.60 285.738   8
   6  -5   4 305.455 87.8943   8
   6  -5   4 342.704 80.1457   6
   6  -5   5 624.054 101.989   8
  -6  -5  -5 499.117 86.4366   3
   6  -4 -11 276.005 78.6307  26
   6  -4 -11 152.113 60.9311  21
   6  -4 -10 5484.20 310.318  21
   6  -4  -9 2935.81 236.077  26
   6  -4  -9 2269.87 171.079  25
   6  -4  -9 2956.86 229.117  32
   6  -4  -8 291.052 97.6215  26
   6  -4  -8 268.558 70.9558  25
   6  -4  -8 434.205 92.8676  22
   6  -4  -8 321.316 93.5981  32
   6  -4  -8 445.835 112.284  30
   6  -4  -7 5222.38 320.990  28
   6  -4  -7 5186.60 281.535  25
   6  -4  -7 5206.38 298.441  24
   6  -4  -7 5265.22 305.670  22
   6  -4  -7 5202.00 323.553  32
   6  -4  -7 5102.50 337.459  30
   6  -4  -6 3527.16 262.286  28
   6  -4  -6 3419.39 225.035  29
   6  -4  -6 2718.38 372.747  14
   6  -4  -6 3581.33 245.319  24
   6  -4  -6 3278.58 220.573  22
  -6  -4   6 3402.72 211.771  20
   6  -4  -6 3645.59 252.655  34
   6  -4  -6 3118.81 246.226  32
   6  -4  -6 3890.14 279.724  30
   6  -4  -5 525.037 96.7103  29
   6  -4  -5 509.875 109.493  28
   6  -4  -5 358.593 171.481  14
   6  -4  -5 645.515 112.567  24
   6  -4  -5 595.689 89.1406   6
   6  -4  -5 623.791 102.598  34
   6  -4  -5 565.077 106.474  32
   6  -4  -4 4444.56 237.771   7
   6  -4  -4 4046.06 484.557  14
   6  -4  -4 4672.53 290.702  24
   6  -4  -4 4367.80 259.841   6
   6  -4  -4 4677.18 255.931  34
   6  -4  -4 4104.42 269.137  33
   6  -4  -4 3976.33 256.035  29
   6  -4  -3 33037.9 1640.07  14
   6  -4  -3 32406.6 1178.73  28
   6  -4  -3 32507.9 1173.64  24
  -6  -4   3 30186.3 1412.37  13
   6  -4  -3 32143.5 1135.64   6
   6  -4  -3 31472.8 1138.94  33
   6  -4  -3 30951.8 1106.27   8
   6  -4  -2 4237.18 282.442  28
  -6  -4   2 4779.21 449.062  13
   6  -4  -2 4057.71 261.422   6
   6  -4  -2 3867.24 252.126  33
   6  -4  -2 4633.24 264.249   8
   6  -4  -2 4052.13 261.641  31
   6  -4  -1 19957.3 780.650  31
   6  -4  -1 20230.8 812.799  28
  -6  -4   1 19437.8 1083.64  13
   6  -4  -1 18437.6 1062.85  16
   6  -4  -1 20436.2 773.406  33
   6  -4  -1 20595.3 789.609   8
   6  -4   0 7545.14 419.737  28
  -6  -4   0 9653.11 703.312  13
   6  -4   0 8777.40 435.447   6
   6  -4   0 9513.45 416.765  33
   6  -4   0 8671.79 421.045  31
   6  -4   0 7283.23 676.451  16
  -6  -4  -1 61538.9 2589.19  13
   6  -4   1 62536.1 2148.35   8
   6  -4   1 65939.2 2158.92   6
   6  -4   1 60597.2 2735.02  16
   6  -4   1 64438.4 2100.79  33
   6  -4   2 1382.05 338.580  16
   6  -4   2 1529.03 166.174   6
  -6  -4  -2 1511.04 310.426  13
   6  -4   2 1568.17 173.470   8
  -6  -4  -3 13596.7 957.336  13
   6  -4   3 12630.6 566.901   6
   6  -4   3 12679.9 590.110   8
   6  -4   3 12091.0 1054.18  16
   6  -4   4 2304.05 181.929   6
   6  -4   4 1982.18 195.259   8
   6  -4   5 482.467 96.5708   8
  -6  -4  -5 613.674 100.878   3
  -6  -4  -6 8.70258 42.6682   3
   6  -3 -11 786.559 113.531  26
   6  -3 -11 596.320 95.9631  21
   6  -3 -10 468.048 87.0880  25
   6  -3 -10 423.106 96.4932  21
   6  -3  -9 408.289 108.191  26
   6  -3  -9 260.995 80.5693  25
   6  -3  -9 394.209 91.6134  21
   6  -3  -9 415.797 99.9112  32
   6  -3  -8 3645.22 238.249  28
   6  -3  -8 3200.03 256.805  26
   6  -3  -8 3535.13 232.985  25
   6  -3  -8 3390.20 223.913  24
   6  -3  -8 3196.06 252.029  32
   6  -3  -8 3271.72 222.061  29
   6  -3  -8 3468.86 259.656  30
   6  -3  -7 1415.25 166.874  32
   6  -3  -7 1336.27 157.086  28
   6  -3  -7 1493.01 151.557  29
   6  -3  -7 1193.92 136.089  25
   6  -3  -7 1710.55 160.252  24
   6  -3  -7 1736.06 163.934  22
   6  -3  -7 1445.11 162.025  26
   6  -3  -7 1418.92 165.634  30
   6  -3  -6 8737.34 430.384  28
   6  -3  -6 7799.07 385.915  25
   6  -3  -6 8210.47 415.285  24
   6  -3  -6 8296.71 392.127  22
   6  -3  -6 8824.30 427.814  32
   6  -3  -6 8019.35 427.691  30
   6  -3  -6 8628.58 407.117  29
   6  -3  -5 23594.7 889.940  28
   6  -3  -5 22687.9 835.963  25
   6  -3  -5 22761.8 876.661  24
   6  -3  -5 21958.5 819.316   6
   6  -3  -5 23231.7 859.796  29
   6  -3  -4 7886.91 357.565   7
   6  -3  -4 8493.80 398.358  29
   6  -3  -4 8292.82 409.998  24
   6  -3  -4 7680.48 368.662   6
   6  -3  -3 34397.1 1207.63  29
   6  -3  -3 34067.1 1196.39  33
  -6  -3   3 33813.8 1414.97  13
   6  -3  -3 35955.1 1201.29   6
   6  -3  -3 34230.9 1225.18  28
   6  -3  -3 33125.6 1191.89  31
   6  -3  -3 33433.4 1168.78   8
   6  -3  -2 17655.7 723.300  28
   6  -3  -2 18208.3 731.136  24
  -6  -3   2 17905.6 918.501  13
   6  -3  -2 18421.0 711.421   6
   6  -3  -2 18159.2 699.932  33
   6  -3  -2 18173.0 696.662  31
   6  -3  -2 18008.9 695.971   8
   6  -3  -2 17175.9 877.665  16
   6  -3  -1 385.373 83.2361   8
   6  -3  -1 489.023 161.930  16
   6  -3  -1 426.315 91.9334  28
  -6  -3   1 353.226 127.551  13
   6  -3  -1 416.729 83.0801  33
   6  -3  -1 254.273 69.2078  31
   6  -3   0 10642.0 497.546  28
  -6  -3   0 11451.2 747.844  13
   6  -3   0 11907.1 514.800   6
   6  -3   0 11456.8 492.915  33
   6  -3   0 11210.7 484.994  31
   6  -3   0 10193.2 790.146  16
  -6  -3  -1 5174.31 506.856  13
   6  -3   1 5145.20 287.874  33
   6  -3   1 4915.13 297.060   6
   6  -3   1 4614.58 299.646   8
   6  -3   1 6082.14 632.059  16
  -6  -3  -2 24849.8 1339.92  13
   6  -3   2 23685.3 924.975   6
   6  -3   2 23778.2 898.474  33
   6  -3   2 25611.6 953.334   8
   6  -3   2 24412.0 1507.83  16
   6  -3   3 935.350 292.425  16
   6  -3   3 1025.78 145.582   8
  -6  -3  -3 1066.75 266.835  13
   6  -3   3 1243.96 140.984   6
   6  -3   3 1266.08 114.394  19
  -6  -3  -4 23028.6 1301.72  13
   6  -3   4 21409.4 788.400   6
  -6  -3  -4 18735.0 807.984   3
   6  -3   4 19910.6 747.488  19
   6  -3   4 22100.4 839.696   8
   6  -3   4 18617.3 1363.88  16
  -6  -3  -5 3775.41 251.528   3
   6  -3   5 3528.47 210.919  19
   6  -3   5 3709.83 245.488   8
  -6  -3  -6 10.3785 49.8972   3
  -6  -3  -7 5864.58 261.783   3
   6  -2 -12 1125.39 95.0285  25
   6  -2 -12 1074.52 107.975  21
   6  -2 -11 2589.04 209.239  26
   6  -2 -11 2949.64 194.570  25
   6  -2 -11 2793.58 208.682  21
   6  -2 -10 2771.67 222.698  21
   6  -2 -10 2825.32 208.933  25
   6  -2 -10 2645.83 187.950  29
   6  -2  -9 2244.41 193.171  25
   6  -2  -9 2418.88 210.107  21
   6  -2  -9 2191.04 181.552  29
   6  -2  -8 416.529 84.2097  28
   6  -2  -8 269.325 94.7168  26
   6  -2  -8 458.804 94.2933  25
   6  -2  -8 479.166 88.3039  24
   6  -2  -8 389.049 90.6400  30
   6  -2  -8 509.096 106.051  21
   6  -2  -8 544.546 115.575  32
   6  -2  -8 296.924 85.0957  29
   6  -2  -7 216.261 80.3480  29
   6  -2  -7 92.1555 56.8072  28
   6  -2  -7 85.7472 66.0701  26
   6  -2  -7 123.108 68.1628  25
   6  -2  -7 289.909 78.2499  24
   6  -2  -7 143.128 76.7696  32
   6  -2  -7 241.370 77.3714  30
   6  -2  -6 5137.26 302.187  28
   6  -2  -6 4795.39 288.828  26
   6  -2  -6 4904.14 284.292  25
   6  -2  -6 5205.56 302.638  24
   6  -2  -6 5111.80 296.064  29
   6  -2  -5 760.626 110.925  29
   6  -2  -5 1215.27 137.067  28
   6  -2  -5 1011.11 99.7811   7
   6  -2  -5 748.274 103.293  26
   6  -2  -5 1002.17 125.741  24
   6  -2  -5 891.720 102.050   6
   6  -2  -5 1091.35 119.486  25
   6  -2  -5 795.273 107.234  33
   6  -2  -5 1021.82 123.143  32
   6  -2  -4 4853.80 255.209   7
   6  -2  -4 5439.53 298.916  24
   6  -2  -4 4664.82 260.115   6
   6  -2  -4 4474.09 274.349  29
   6  -2  -4 5684.58 286.375  33
   6  -2  -4 4967.61 275.524  32
   6  -2  -3 7103.09 360.580  28
   6  -2  -3 7333.14 365.684  24
   6  -2  -3 6844.00 339.538   6
   6  -2  -3 7080.17 328.046   8
   6  -2  -2 6767.81 348.998  24
  -6  -2   2 6012.36 438.827  13
   6  -2  -2 6532.64 330.285   6
   6  -2  -2 6824.60 330.718  33
   6  -2  -2 6572.77 323.152   8
   6  -2  -2 6715.32 479.481  16
  -6  -2   1 3150.71 323.915  13
   6  -2  -1 3280.27 226.824  24
   6  -2  -1 3220.27 216.502   6
   6  -2  -1 3377.55 219.514   8
   6  -2  -1 3522.83 393.366  16
  -6  -2   0 7196.39 552.828  13
   6  -2   0 7460.47 373.505   6
   6  -2   0 7741.14 650.656  16
   6  -2   1 10290.2 470.953   6
   6  -2   1 9459.39 798.625  16
   6  -2   1 10341.2 478.605   8
   6  -2   2 28089.8 1015.00   6
   6  -2   2 26721.7 936.905  19
   6  -2   2 27190.4 1024.85   8
   6  -2   2 29370.9 1627.82  16
   6  -2   3 3760.60 251.639   6
   6  -2   3 3852.12 224.992  19
   6  -2   3 4410.73 284.220   8
   6  -2   3 4721.36 615.667  16
   6  -2   4 24260.9 881.169  19
   6  -2   4 24454.7 937.226   8
  -6  -2  -5 1032.74 134.962   3
   6  -2   5 1156.89 120.947  19
  -6  -2  -6 2743.09 200.661   3
   6  -2   6 3021.22 190.351  19
  -6  -2  -7 2044.05 143.968   3
   6  -2   7 1862.90 129.406  19
   6  -1 -12 1038.92 104.644  25
   6  -1 -12 1060.42 111.604  21
   6  -1 -11 1488.48 157.066  26
   6  -1 -11 1403.09 143.782  25
   6  -1 -11 1094.95 138.357  21
   6  -1 -10 2860.91 236.059  26
   6  -1 -10 2852.99 222.313  25
   6  -1 -10 2773.66 228.123  21
   6  -1  -9 2787.95 227.555  25
   6  -1  -9 2841.91 206.902  24
   6  -1  -9 3210.93 245.587  21
   6  -1  -8 5552.47 307.930  28
   6  -1  -8 5605.51 346.042  26
   6  -1  -8 5994.60 335.810  25
   6  -1  -8 6183.77 343.794  21
   6  -1  -8 5256.41 336.058  32
   6  -1  -8 5315.51 308.599  30
   6  -1  -7 3013.99 216.284  28
   6  -1  -7 2687.25 218.114  26
   6  -1  -7 3028.36 217.576  25
   6  -1  -7 2622.29 202.463  21
   6  -1  -7 2577.45 202.267  30
   6  -1  -6 1166.30 132.833  26
   6  -1  -6 1088.29 131.077  25
   6  -1  -6 1055.96 115.147  21
   6  -1  -6 1084.51 100.973  10
   6  -1  -6 1038.75 128.051  32
   6  -1  -5 2271.67 156.573   7
   6  -1  -5 2216.65 175.055  25
   6  -1  -5 2102.51 162.631  33
   6  -1  -5 2420.44 180.151  32
   6  -1  -5 2358.20 183.247  29
   6  -1  -4 32478.4 1125.57   7
   6  -1  -4 33535.0 1136.94   6
   6  -1  -3 5282.69 278.592   7
   6  -1  -3 5815.10 291.642   6
   6  -1  -3 5607.27 253.634   9
  -6  -1   2 13582.5 672.566  13
   6  -1  -2 13954.6 556.356   8
   6  -1  -2 14422.9 784.546  16
   6  -1  -1 15597.9 627.321   6
   6  -1  -1 16914.6 933.421  16
   6  -1  -1 15964.3 628.769   8
   6  -1   0 13053.8 552.341   6
   6  -1   0 13525.6 558.211   8
   6  -1   0 12825.5 874.581  16
   6  -1   1 8030.53 369.352   6
   6  -1   1 6758.72 299.594  19
   6  -1   1 6394.14 355.510   8
   6  -1   1 7507.46 682.784  16
   6  -1   2 2241.40 399.966  16
   6  -1   2 2779.63 216.719   8
   6  -1   2 3044.39 212.703   6
   6  -1   2 2812.88 176.924  19
   6  -1   3 55890.2 1890.13   6
   6  -1   3 56886.0 1865.40  19
   6  -1   3 58047.1 1931.75   8
   6  -1   4 4585.87 624.070  16
   6  -1   4 5097.45 309.979   8
  -6  -1  -4 4966.26 318.961   3
   6  -1   4 5804.73 298.599  19
   6  -1   5 11768.0 504.275  19
   6  -1   6 158.385 60.4972  19
  -6  -1  -6 267.002 77.6397   3
  -6  -1  -7 1644.47 134.741   3
   6  -1   7 1566.28 124.439  19
   6   0 -12 85.0262 51.7226  25
   6   0 -12 9.09486 49.4859  21
   6   0 -11 6393.05 333.886  25
   6   0 -11 5907.53 334.882  21
   6   0 -10 283.044 102.074  26
   6   0 -10 420.333 77.1432  24
   6   0 -10 404.185 102.426  21
   6   0  -9 5022.52 319.701  21
   6   0  -8 1047.43 124.148  28
   6   0  -8 1183.15 154.396  26
   6   0  -8 1283.79 151.477  21
   6   0  -7 403.075 93.9953  26
   6   0  -7 467.474 92.3395  21
   6   0  -7 691.362 93.0014  10
   6   0  -7 598.692 109.094  32
   6   0  -6 5445.85 302.273  26
   6   0  -6 5258.45 286.090  21
   6   0  -6 5341.15 269.900  10
   6   0  -6 5308.98 300.734  32
   6   0  -5 856.222 98.9272   7
   6   0  -5 847.370 90.1510  10
   6   0  -5 802.613 101.372  32
   6   0  -4 13313.8 524.619   7
   6   0  -4 12779.7 494.452  10
   6   0  -4 13489.6 495.672   9
   6   0  -3 4688.61 251.442   7
   6   0  -3 4542.83 229.582   9
   6   0  -2 10312.9 664.503  16
   6   0  -1 1728.86 286.172  16
   6   0  -1 1712.98 147.590   6
   6   0   0 7098.98 349.458   6
   6   0   0 6862.65 295.685  19
   6   0   0 7249.08 620.924  16
   6   0   0 7292.61 356.493   8
   6   0   1 1225.68 279.925  16
   6   0   1 864.521 122.455   8
   6   0   1 989.003 122.976   6
   6   0   1 1140.11 101.802  19
   6   0   1 812.776 119.062   2
   6   0   2 5247.40 311.165   8
   6   0   2 5551.51 624.197  16
   6   0   2 5656.33 278.333  19
  -6   0  -3 73519.7 2461.32   3
   6   0   3 75484.7 2415.40  19
  -6   0  -4 219.804 76.2832   3
   6   0   4 462.140 245.755  16
   6   0   4 283.992 79.9064  19
  -6   0  -5 30113.7 1103.06   3
   6   0   5 29245.4 1063.13  19
   6   0   6 964.880 115.131  19
   6   0   7 32.6553 45.1108  19
  -6   0  -7 54.3973 53.7524   3
   6   1 -12 1116.04 113.787  25
   6   1 -12 1177.57 105.221  29
   6   1 -11 1423.47 148.194  25
   6   1 -11 1281.34 148.143  21
   6   1 -10 2574.97 215.337  25
   6   1 -10 2322.50 210.677  21
   6   1  -9 3158.74 246.015  25
   6   1  -9 3236.28 248.702  21
   6   1  -8 6338.08 362.216  26
   6   1  -8 5403.77 334.685  25
   6   1  -8 5768.18 343.589  21
   6   1  -8 5794.76 314.723  10
   6   1  -7 3156.72 236.699  26
   6   1  -7 3039.61 226.194  25
   6   1  -7 3352.68 231.953  21
   6   1  -7 2960.47 207.199  10
   6   1  -6 1342.52 142.569  26
   6   1  -6 1358.88 144.116  25
   6   1  -6 1159.28 126.925  21
   6   1  -6 1299.61 126.046  10
   6   1  -6 1203.03 131.976  32
   6   1  -5 2476.82 183.724  25
   6   1  -5 2317.05 163.176  10
   6   1  -4 32924.2 1127.13   9
   6   1  -4 34545.8 1158.42   7
   6   1  -4 33836.7 1169.43  25
   6   1  -4 33327.7 1137.41  10
   6   1  -3 5878.20 291.957   7
   6   1  -3 5538.72 271.072   9
   6   1  -2 14566.3 577.081   7
   6   1  -1 14738.1 593.269   7
   6   1  -1 14819.3 543.114  19
   6   1   0 13508.8 553.688   7
   6   1   0 13472.1 510.057  19
   6   1   0 13617.3 902.310  16
   6   1   1 7154.25 348.096   7
   6   1   1 6959.16 363.582   2
   6   1   1 6630.69 313.672  19
   6   1   1 7087.00 664.426  16
   6   1   2 2591.38 192.821   7
   6   1   2 2205.68 197.803   2
  -6   1  -2 2756.73 202.732   3
   6   1   2 2767.99 185.040  19
   6   1   3 54223.2 1852.52   7
   6   1   3 58491.2 2621.09  16
  -6   1  -3 53935.5 1882.22   3
   6   1   3 58497.8 1857.30  19
  -6   1  -4 5664.20 325.961   3
   6   1   4 4636.34 626.972  16
   6   1   4 4938.03 291.179  19
  -6   1  -5 12531.2 558.367   3
   6   1   5 12304.2 535.787  19
   6   1   6 194.086 69.1611  19
  -6   1  -6 314.197 83.3034   3
   6   1   7 1827.82 139.755  19
   6   2 -12 1186.88 112.474  25
   6   2 -11 2665.05 199.889  25
   6   2 -10 3079.35 229.691  25
   6   2 -10 2850.28 230.602  21
   6   2  -9 2468.39 213.400  25
   6   2  -9 2260.24 209.428  21
   6   2  -8 565.673 108.619  25
   6   2  -8 299.078 95.0762  21
   6   2  -8 419.389 75.4334  11
   6   2  -8 371.941 87.1868  10
   6   2  -7 202.399 158.960  27
   6   2  -7 203.028 82.6084  26
   6   2  -7 105.811 68.6237  25
   6   2  -7 108.145 65.1351  21
   6   2  -7 161.692 57.4576  11
   6   2  -7 143.931 74.8672  10
   6   2  -6 5492.91 598.388  27
   6   2  -6 5653.23 311.461  26
   6   2  -6 5222.91 298.508  25
   6   2  -6 4845.10 287.699  21
   6   2  -6 4609.72 246.431  11
   6   2  -6 5779.55 295.529  10
   6   2  -5 918.244 245.392  27
   6   2  -5 992.232 120.942  25
   6   2  -5 981.119 114.202  10
   6   2  -4 4967.85 510.725  27
   6   2  -4 5506.17 271.366   9
   6   2  -4 5475.99 294.209  25
   6   2  -3 6573.50 552.264  27
   6   2  -3 6582.28 292.506  19
   6   2  -3 6630.48 312.675   9
   6   2  -2 6332.94 315.428   7
   6   2  -2 6117.57 283.018  19
   6   2  -2 6413.45 307.509   9
   6   2  -1 2784.29 194.816   7
   6   2  -1 2967.77 202.461   2
   6   2  -1 2979.79 175.767  19
   6   2   0 7547.28 669.208  16
   6   2   0 7299.93 357.040   7
   6   2   0 7070.39 365.992   2
   6   2   0 7745.42 337.766  19
   6   2   1 9867.15 437.708   7
   6   2   1 9090.97 455.416   2
  -6   2  -1 9631.02 428.518   3
   6   2   1 10343.6 426.239  19
   6   2   2 28159.9 999.794   7
  -6   2  -2 27410.1 1294.96  17
   6   2   2 28344.7 1045.21   2
  -6   2  -2 26503.0 1003.41   3
   6   2   2 28395.4 998.860  19
   6   2   2 28498.7 1598.64  16
   6   2   3 3378.60 514.982  16
   6   2   3 3426.60 253.353   2
  -6   2  -3 3927.33 253.792   3
   6   2   3 3592.34 235.349  19
  -6   2  -4 24476.7 947.701   3
   6   2   4 25182.3 935.515  19
   6   2   4 26806.9 1588.00  16
   6   2   5 1086.02 129.852  19
  -6   2  -5 1038.66 134.462   3
  -6   2  -6 2991.02 210.772   3
   6   2   6 2924.25 203.496  19
  -6   2  -7 1946.17 146.077   3
   6   2   7 1881.81 141.282  19
   6   3 -11 544.625 92.4455  25
   6   3 -10 490.621 100.112  25
   6   3  -9 539.536 107.989  25
   6   3  -9 360.747 76.7120  11
   6   3  -8 3571.75 250.796  25
   6   3  -8 3187.87 214.954  11
   6   3  -8 3539.85 249.677  10
   6   3  -7 1273.33 336.705  27
   6   3  -7 1797.07 171.839  25
   6   3  -7 1663.68 144.768  11
   6   3  -7 1432.96 153.853  10
   6   3  -6 7479.59 739.454  27
   6   3  -6 8294.78 408.438  25
   6   3  -6 8435.19 406.902  10
   6   3  -5 23508.2 1324.86  27
   6   3  -5 21063.7 834.543  25
   6   3  -5 23489.6 846.933  10
   6   3  -4 8866.65 714.163  27
   6   3  -4 8289.05 397.297  25
   6   3  -4 8725.16 388.039   9
   6   3  -3 36045.9 1620.33  27
   6   3  -3 35948.0 1224.42  25
   6   3  -3 35649.0 1214.97   2
   6   3  -3 34798.0 1192.22  19
   6   3  -3 34370.2 1211.93  29
   6   3  -2 18490.8 678.952   7
   6   3  -2 17062.0 672.300   2
   6   3  -2 17219.6 645.506  19
   6   3  -1 222.403 74.4363   2
   6   3  -1 331.477 82.0995   7
   6   3  -1 394.146 74.2252  19
   6   3  -1 338.709 78.9285   9
   6   3   0 11396.8 475.392   7
   6   3   0 10702.6 495.022   2
   6   3   0 10885.2 463.167  19
   6   3   1 5010.78 277.954   7
  -6   3  -1 5438.20 276.853   3
   6   3   1 4758.73 303.937   2
   6   3   1 5560.39 287.918  19
   6   3   2 23939.3 888.511   7
   6   3   2 24223.8 955.653   2
  -6   3  -2 25678.8 916.136   3
   6   3   2 25556.2 920.962  19
   6   3   3 1296.15 159.116   2
  -6   3  -3 1243.00 139.950   3
   6   3   3 1333.21 145.732  19
   6   3   4 20593.4 839.943   2
  -6   3  -4 22548.4 843.233   3
   6   3   4 21326.3 830.004  19
  -6   3  -5 3621.26 240.995   3
   6   3   5 3293.64 229.689  19
  -6   3  -6-10.5066 53.4575   3
  -6   3  -7 6385.91 294.145   3
   6   4 -11 244.834 64.6556  25
   6   4 -10 4723.87 272.653  25
   6   4  -9 2896.44 220.158  25
   6   4  -9 2674.77 195.950  11
   6   4  -8 399.020 90.1565  25
   6   4  -8 317.536 80.6697  11
   6   4  -7 5391.44 653.745  27
   6   4  -7 5081.22 302.737  25
   6   4  -6 3699.65 517.760  27
   6   4  -6 3621.81 244.093  25
   6   4  -5 308.299 168.058  27
   6   4  -5 386.145 93.4429  25
   6   4  -4 4395.62 260.541  25
   6   4  -4 4216.50 249.296   2
   6   4  -3 30283.7 1519.32  27
   6   4  -3 32625.2 1122.10  25
   6   4  -3 31392.9 1124.54   2
   6   4  -3 32280.5 1114.11  19
   6   4  -3 31485.7 1115.06   9
   6   4  -3 31524.5 1109.90  29
   6   4  -2 3991.72 405.550  27
   6   4  -2 4404.99 265.464   2
   6   4  -2 4019.47 240.955  19
   6   4  -2 4210.75 249.869   9
   6   4  -1 19490.9 781.566   2
   6   4  -1 20082.2 754.874  19
   6   4  -1 20157.8 760.020   9
   6   4   0 9824.64 459.505   2
   6   4   0 9563.13 426.899  19
   6   4   0 8766.67 425.384   9
   6   4   1 61061.5 2139.69   2
   6   4   1 66417.9 2114.54  19
   6   4   2 1205.42 152.147   2
  -6   4  -2 1438.73 135.516   3
   6   4   2 1486.08 154.917  19
  -6   4  -3 12664.8 547.288   3
   6   4   3 12950.9 587.197   2
   6   4   3 13177.2 566.287  19
   6   4   4 2046.95 182.294   2
  -6   4  -4 2032.76 172.839   3
  -6   4  -5 758.152 107.248   3
   6   4   5 543.858 84.1884   9
  -6   4  -6-9.12507 45.5919   3
  -6   4  -7 634.393 74.6103   3
   6   4   7 659.370 76.7322  19
   6   5 -11 93.4102 36.0923  25
   6   5 -10 611.452 85.8961  25
   6   5 -10 674.886 86.2379  11
   6   5  -9 514.417 93.8624  25
   6   5  -9 383.389 79.3140  11
   6   5  -9 607.670 105.629  10
   6   5  -8 6134.19 328.382  25
   6   5  -8 5663.06 321.455  11
   6   5  -8 6820.41 357.755  10
   6   5  -7 1279.25 332.810  27
   6   5  -7 803.964 120.584  25
   6   5  -7 1106.05 144.567  10
   6   5  -6 5313.02 650.745  27
   6   5  -6 6069.36 324.156  25
   6   5  -6 6040.30 348.988  10
   6   5  -5 3162.60 472.189  27
   6   5  -5 3425.95 227.342  25
   6   5  -5 3308.63 241.470  10
   6   5  -4 11556.5 900.713  27
   6   5  -4 12762.9 531.866  25
   6   5  -4 12813.4 540.035   2
   6   5  -3 4983.96 290.533  19
   6   5  -3 5339.71 300.788   2
   6   5  -2 6253.51 335.800  19
   6   5  -2 6283.78 349.489   2
   6   5  -2 6942.69 343.004   9
   6   5  -1 10625.4 488.602  19
   6   5  -1 11028.8 514.199   2
   6   5  -1 11535.6 491.397   9
   6   5   0 307.128 89.3609   2
   6   5   0 196.652 77.0785  19
   6   5   0 384.867 87.2949   9
   6   5   1 6101.32 335.684  19
   6   5   1 6588.13 335.363   9
  -6   5  -2 5788.71 287.318   3
   6   5   2 4847.20 321.542   2
   6   5   2 5397.16 304.453   9
  -6   5  -3 4141.84 239.393   3
   6   5   3 3693.59 264.292   2
   6   5   3 3637.33 237.036   9
  -6   5  -4 285.405 73.0052   3
   6   5   4 241.441 66.1272   9
   6   5   4 254.668 76.8602   2
   6   5   5 565.897 95.5462  19
  -6   5  -5 509.541 84.7038   3
  -6   5  -6 6047.31 273.883   3
   6   5   6 5572.78 280.003  19
   6   6 -10-13.9341 38.4852  11
   6   6  -9 821.525 103.117  11
   6   6  -8 3219.55 220.060  11
   6   6  -8 3068.32 222.604  10
   6   6  -7 728.657 118.804  10
   6   6  -6 217.991 171.607  27
   6   6  -6 497.748 106.671  10
   6   6  -5 8140.73 415.982  10
   6   6  -5 7442.32 366.518   2
   6   6  -4 6902.11 675.244  27
   6   6  -4 6730.59 353.440   2
   6   6  -3 808.465 120.532   2
   6   6  -2 20610.4 805.620  19
   6   6  -2 20203.1 812.391   2
   6   6  -1 22943.8 880.231  19
   6   6  -1 22099.4 892.990   2
   6   6  -1 23285.1 861.944   9
   6   6   0 21971.7 864.321   2
   6   6   0 20792.9 805.993   9
   6   6   1 4037.39 246.114   9
   6   6   1 3991.14 280.149   2
   6   6   2 15833.7 682.701   2
   6   6   2 15704.3 623.112   9
   6   6   3 552.240 107.147   2
  -6   6  -3 348.794 68.6520   3
   6   6   3 602.559 106.992  19
   6   6   3 524.521 79.9189   9
  -6   6  -4 967.623 102.928   3
   6   6   4 851.943 117.509  19
   6   6   4 791.896 106.196   2
  -6   6  -5 354.183 60.9251   3
   6   6   5 253.916 71.8232  19
   6   7  -9 1141.23 107.075  11
   6   7  -8 2692.17 189.165  11
   6   7  -8 2837.82 201.101  10
   6   7  -7 11693.6 518.527  10
   6   7  -6 6911.86 370.000  10
   6   7  -5 6740.35 716.510  27
   6   7  -5 7983.29 413.023  10
   6   7  -5 7986.96 376.035   2
   6   7  -4 122.428 83.2469  27
   6   7  -4 50.9100 59.9642   2
   6   7  -4-14.3901 71.9059  10
   6   7  -3 1226.70 144.132   2
   6   7  -2 18381.3 760.697   2
   6   7   0 17183.9 727.819   2
   6   7   1 1855.36 191.887   2
   6   7   1 2229.46 193.783  19
   6   7   2 1422.05 160.273   2
   6   7   2 1712.73 164.050  19
   6   7   3 48.3115 55.7217   2
   6   7   3 70.1094 67.4342  19
   6   7   4 1703.11 136.504   2
   6   7   4 1495.97 138.472  19
  -6   7  -5 214.578 38.6750   3
   6   7   5 265.602 56.2899  19
   6   8  -8 40.6962 44.9706  11
   6   8  -8 31.8079 41.1894  10
   6   8  -7 1434.73 132.288  10
   6   8  -6 3878.96 243.866  10
   6   8  -5 191.966 59.4874   2
   6   8  -5 295.194 83.0666  10
   6   8  -4 3031.07 224.302  10
   6   8  -4 2980.72 212.187   2
   6   8  -3 4705.34 300.076  10
   6   8  -3 5707.05 318.483   2
   6   8  -2 3453.77 247.498   2
   6   8   0 1734.45 177.157   2
   6   8   0 1488.58 157.176  19
   6   8   1 460.172 98.1134   2
   6   8   1 344.972 86.2541  19
   6   8   2 2365.66 192.582   2
   6   8   2 2729.73 197.446  19
   6   8   3 1057.68 114.669   2
   6   8   3 840.659 108.136  19
   6   8   4 339.146 62.1368  19
   6   8   4 445.608 59.8249   2
   6   9  -7 330.849 62.1423  11
   6   9  -7 168.262 45.3787  10
   6   9  -6 4472.38 234.949  10
   6   9  -5-28.1525 45.1237  10
   6   9  -4 1180.44 125.899  10
   6   9  -4 1421.59 131.039   2
   6   9  -3 1733.70 154.964  10
   6   9  -3 1732.82 157.245   2
   6   9  -2 1633.90 153.075  10
   6   9  -2 1873.46 169.352   2
   6   9   0 2029.43 177.437   2
   6   9   1 1536.85 146.948   2
   6   9   2 613.831 88.1864   2
   6   9   2 571.661 82.7479  19
   6  10  -4 1973.78 129.930  10
   6  10  -3 1467.82 125.030   2
   6  10  -3 1485.68 114.003  10
   6  10  -2 7288.91 331.091   2
   6  10  -2 6546.82 300.396  10
   6  10  -1 1579.18 119.631  10
   6  10   0 1966.10 146.691   2
   6  10   0 1647.43 118.478  10
  -7  -9   6 330.412 56.3932  20
   7  -9  -6 227.576 52.9470  32
  -7  -9   5 1088.30 107.174  20
   7  -9  -5 1234.24 112.088  32
  -7  -9   4 1270.66 124.833  20
   7  -9  -4 1509.08 132.062  32
   7  -9  -3 6924.81 330.788   6
  -7  -9   3 7666.84 351.051  20
   7  -9  -3 7230.00 346.064  32
   7  -9  -2 1457.66 135.649   6
   7  -9  -1 10964.2 480.758   6
  -7  -9   1 11701.7 466.463  20
  -7  -9   0 4814.31 234.735  20
   7  -9   0 5105.73 259.209  31
   7  -9   0 4445.92 244.466   8
   7  -9   1 2197.20 151.347   6
   7  -9   1 1866.54 139.053  31
   7  -9   1 1721.37 134.699   8
   7  -8  -8 795.627 82.2555  26
   7  -8  -8 730.598 74.0912  32
   7  -8  -7 792.723 96.9127  32
  -7  -8   6 423.120 75.0585  20
   7  -8  -6 408.978 80.8523  32
  -7  -8   5 140.312 60.5244  20
   7  -8  -5 11.5483 58.7677  32
   7  -8  -5-29.2044 67.3452  30
  -7  -8   4 5131.94 291.314  20
   7  -8  -4 4935.63 294.605  32
   7  -8  -4 4682.33 303.312  30
   7  -8  -3 803.913 114.011   6
  -7  -8   3 979.967 121.526  20
   7  -8  -3 845.452 125.792  30
   7  -8  -2 4184.66 267.643   6
   7  -8  -2 3901.46 260.247  31
   7  -8  -2 3643.80 231.203   8
   7  -8  -2 3739.23 244.384  30
   7  -8  -1 1675.35 172.158   6
  -7  -8   1 1830.08 158.752  20
   7  -8  -1 1826.95 173.039  31
   7  -8  -1 1586.19 154.108   8
   7  -8   0 9131.19 457.289   6
  -7  -8   0 10582.0 437.845  20
   7  -8   0 10276.3 458.149  31
   7  -8   0 9312.71 448.922   8
   7  -8   1 184.976 69.8431   8
   7  -8   1 259.175 75.5281   6
  -7  -8  -1 240.630 58.2217  20
   7  -8   1 385.207 86.4209  31
   7  -8   2 875.551 104.323   6
   7  -7  -9 145.213 52.7928  26
   7  -7  -8 360.182 75.5762  26
   7  -7  -8 493.656 86.5527  32
   7  -7  -7 2522.62 187.325  26
  -7  -7   7 2276.46 160.302  20
   7  -7  -7 2495.41 192.467  32
  -7  -7   6 161.830 63.3538  20
   7  -7  -6 235.144 82.5621  32
   7  -7  -6 183.431 96.3703  30
  -7  -7   5 920.088 120.939  20
   7  -7  -5 797.704 129.721  32
   7  -7  -5 935.707 140.396  30
   7  -7  -4-12.5911 59.3512   6
  -7  -7   4 130.193 71.9462  20
   7  -7  -4 130.284 85.8311  32
   7  -7  -4 117.432 86.8937  30
   7  -7  -3 3699.06 258.662   6
   7  -7  -3 3438.72 223.933   8
   7  -7  -3 3871.18 278.537  30
   7  -7  -2 10788.6 516.413   6
   7  -7  -2 11420.4 525.350  31
   7  -7  -2 10525.2 490.349   8
   7  -7  -2 10356.6 507.092  30
   7  -7  -1 496.009 103.628   8
   7  -7  -1 246.423 103.175  31
   7  -7  -1 489.038 100.840  30
   7  -7   0 14002.0 630.064   6
   7  -7   0 14434.9 625.340   8
   7  -7   1 1033.65 136.352   8
   7  -7   1 1256.92 152.629   6
   7  -7   2 64.6049 59.6007   8
   7  -7   2 12.1834 56.2008   6
  -7  -7  -2 63.3474 43.7623  20
   7  -7   2 44.9898 58.2575  31
   7  -7   3 43.0935 52.8359   8
   7  -7   3 55.3760 47.8067   6
   7  -7   3 27.2182 51.6262  31
   7  -6 -10 974.606 101.448  26
   7  -6  -9 3086.28 210.040  26
   7  -6  -9 3007.21 201.106  32
   7  -6  -8 148.966 74.6333  26
   7  -6  -8 98.6604 70.2505  32
   7  -6  -7 2131.51 185.357  26
   7  -6  -7 2289.76 199.195  32
  -7  -6   6 1171.19 128.709  20
   7  -6  -6 1210.79 155.913  32
   7  -6  -6 1274.88 173.909  30
   7  -6  -5 1723.61 155.258   6
  -7  -6   5 2197.64 181.855  20
   7  -6  -5 1565.17 174.714  32
   7  -6  -5 1815.67 195.554  30
   7  -6  -4 6176.52 343.415   6
   7  -6  -4 5966.39 376.063  30
   7  -6  -3 11425.0 540.784  31
   7  -6  -3 11719.4 539.898   6
   7  -6  -3 10641.8 495.143   8
   7  -6  -3 11946.6 565.630  30
  -7  -6   2 7041.28 660.100  13
   7  -6  -2 7898.93 429.920   6
   7  -6  -2 8067.58 426.978  31
   7  -6  -2 8022.56 411.203   8
  -7  -6   1 6453.06 613.587  13
   7  -6  -1 4951.89 319.543   8
   7  -6   0 3039.55 251.741   6
   7  -6   0 3263.82 252.005   8
   7  -6   0 3499.49 253.831  31
   7  -6   1 1577.29 172.362   6
   7  -6   1 1447.09 163.632  31
   7  -6   2 874.677 133.942   8
   7  -6   2 983.658 135.140   6
   7  -6   2 1073.95 132.475  31
   7  -6   3 2066.41 167.953   6
   7  -6   3 1844.27 159.963  31
   7  -6   3 2007.32 179.036   8
  -7  -6  -4 1854.50 139.369   3
   7  -6   4 2070.86 144.282  31
   7  -6   4 1825.99 152.551   8
   7  -5 -10 241.698 68.9181  26
   7  -5  -9 2985.18 219.564  26
   7  -5  -9 2922.80 218.183  32
   7  -5  -8 7597.87 406.849  26
   7  -5  -8 7832.38 413.020  32
   7  -5  -8 8059.56 435.286  30
   7  -5  -7 683.700 116.256  26
   7  -5  -7 741.601 130.668  32
   7  -5  -7 997.404 149.194  30
   7  -5  -6 3579.14 275.820  28
   7  -5  -6 3545.51 239.941  26
  -7  -5   6 3262.09 221.984  20
   7  -5  -6 3838.22 273.796  32
   7  -5  -5 620.550 126.327  28
   7  -5  -5 506.027 86.8892   6
   7  -5  -5 428.519 105.256  32
   7  -5  -5 606.879 121.181  30
   7  -5  -4 4280.24 315.880  28
   7  -5  -4 4338.50 249.374   7
   7  -5  -4 4823.22 290.259   6
   7  -5  -3 7847.24 450.577  28
   7  -5  -3 7912.45 412.899   6
   7  -5  -3 7316.23 379.411   8
   7  -5  -2 17090.3 758.999  28
  -7  -5   2 17382.1 1045.43  13
   7  -5  -2 18639.7 745.683   6
   7  -5  -2 16326.9 705.533  33
   7  -5  -2 16875.8 719.889  31
   7  -5  -2 17523.4 713.485   8
  -7  -5   1 49158.8 2230.08  13
   7  -5  -1 51741.1 1801.10  33
   7  -5  -1 54161.8 1831.94   8
   7  -5  -1 54815.4 1828.74  31
  -7  -5   0 7103.15 642.945  13
   7  -5   0 6720.25 383.252   6
   7  -5   0 5712.11 329.986  33
   7  -5   0 6608.00 382.576   8
   7  -5   0 6152.43 355.331  31
  -7  -5  -1 26101.2 1432.68  13
   7  -5   1 26751.6 1027.88   6
   7  -5   1 25392.4 957.824  33
   7  -5   1 27550.2 1006.72  31
   7  -5   2 1624.84 169.423   6
   7  -5   2 1538.99 160.098  31
   7  -5   2 1677.90 179.554   8
   7  -5   3 1732.74 162.299   6
   7  -5   3 1936.32 165.525  31
   7  -5   3 1482.50 165.522   8
   7  -5   4 304.958 78.8057   8
  -7  -5  -4 367.866 78.9503   3
   7  -5   4 345.096 70.3935  31
  -7  -5  -5 806.185 86.6594   3
   7  -4 -11 1689.68 141.142  26
   7  -4 -10 2558.19 196.429  26
   7  -4 -10 2124.62 162.599  21
   7  -4  -9 11227.1 524.680  26
   7  -4  -9 11166.7 486.828  21
   7  -4  -9 11287.1 523.963  32
   7  -4  -8 7092.03 389.452  26
   7  -4  -8 6520.47 332.504  25
   7  -4  -8 6998.57 350.288  21
   7  -4  -8 7462.58 403.283  32
   7  -4  -8 8057.54 422.619  30
   7  -4  -7 772.493 108.001  29
   7  -4  -7 861.456 132.308  28
   7  -4  -7 799.537 124.311  26
   7  -4  -7 851.936 104.865  25
   7  -4  -7 843.373 124.673  24
   7  -4  -7 684.533 125.623  32
   7  -4  -7 663.529 131.134  30
   7  -4  -6 21425.7 823.623  26
   7  -4  -6 20288.4 785.673  25
   7  -4  -6 20901.3 850.057  24
   7  -4  -6 21325.7 853.853  32
   7  -4  -6 21436.0 882.252  30
   7  -4  -6 21602.1 822.507  29
   7  -4  -6 21402.3 873.024  28
   7  -4  -5 23991.4 940.779  28
   7  -4  -5 21912.8 843.364  26
   7  -4  -5 22661.8 914.606  24
   7  -4  -5 23136.3 856.303   6
   7  -4  -5 22971.1 882.737  29
   7  -4  -4 17172.8 769.753  28
   7  -4  -4 17480.0 693.247   7
   7  -4  -4 17865.6 688.432   8
   7  -4  -4 19397.4 781.152  24
   7  -4  -4 18890.7 736.398   6
   7  -4  -4 18114.0 742.861  33
   7  -4  -3 5251.77 347.801  28
   7  -4  -3 5657.24 328.253   6
   7  -4  -3 5531.69 325.626  33
   7  -4  -3 5754.67 331.305  31
   7  -4  -3 5562.22 309.619   8
  -7  -4   2 7400.70 593.215  13
   7  -4  -2 7714.21 399.534   6
   7  -4  -2 6762.35 400.483  28
   7  -4  -2 6870.57 373.128  33
   7  -4  -2 7065.03 380.290  31
   7  -4  -2 7072.61 376.593   8
   7  -4  -1 1052.64 145.844   8
   7  -4  -1 1087.63 150.685  28
  -7  -4   1 873.051 214.503  13
   7  -4  -1 1171.92 140.150  33
   7  -4  -1 1206.60 144.529  31
  -7  -4   0 17288.6 1076.05  13
   7  -4   0 18367.4 760.982   6
   7  -4   0 17587.3 722.791  33
   7  -4   0 18530.7 736.533  31
   7  -4   0 18876.3 767.470   8
   7  -4   0 16870.2 1109.58  16
   7  -4   1 2507.74 420.021  16
  -7  -4  -1 3129.47 419.977  13
   7  -4   1 3136.39 243.849   6
   7  -4   1 2819.74 207.639  33
   7  -4   1 2830.07 236.448   8
   7  -4   1 2633.06 213.180  31
  -7  -4  -2 10648.7 858.048  13
   7  -4   2 12247.8 569.399   6
   7  -4   2 12252.5 526.337  33
   7  -4   2 13187.6 553.211  31
   7  -4   2 12836.5 589.911   8
   7  -4   2 13037.5 1026.30  16
   7  -4   3 121.013 77.0481   8
   7  -4   3 115.892 60.7645   6
   7  -4   3 123.764 65.0111  31
   7  -4   4 640.565 102.335   8
  -7  -4  -4 686.251 102.858   3
   7  -4   4 482.690 79.3037  31
  -7  -4  -5 433.959 73.8405   3
   7  -3 -11 766.006 94.0182  21
   7  -3 -10 5075.17 302.745  26
   7  -3 -10 4460.53 252.801  25
   7  -3 -10 4925.09 277.710  21
   7  -3  -9 722.807 102.160  29
   7  -3  -9 840.206 132.112  26
   7  -3  -9 862.452 112.342  25
   7  -3  -9 761.741 112.239  21
   7  -3  -9 934.214 141.093  32
   7  -3  -8 1846.69 179.709  28
   7  -3  -8 1893.98 187.882  26
   7  -3  -8 2316.73 184.850  25
   7  -3  -8 2075.52 181.004  24
   7  -3  -8 2038.94 174.733  21
   7  -3  -8 2207.54 210.032  32
   7  -3  -8 1949.69 193.430  30
   7  -3  -8 2228.00 185.844  29
   7  -3  -7 2866.59 233.670  28
   7  -3  -7 2718.14 224.316  26
   7  -3  -7 3073.64 218.758  25
   7  -3  -7 3148.34 236.222  24
   7  -3  -7 3146.27 244.164  32
   7  -3  -7 2921.29 244.955  30
   7  -3  -7 3377.38 234.960  29
   7  -3  -6 15753.2 682.348  28
   7  -3  -6 15017.7 631.284  26
   7  -3  -6 14749.8 624.074  25
   7  -3  -6 15729.9 671.526  24
   7  -3  -6 15498.0 651.728  29
   7  -3  -5 2296.12 209.804  28
   7  -3  -5 2055.22 165.721  26
   7  -3  -5 2513.05 170.091   7
   7  -3  -5 2125.23 178.554  25
   7  -3  -5 2311.68 208.527  24
   7  -3  -5 2165.90 174.602   6
   7  -3  -5 2144.52 190.096  33
   7  -3  -5 2400.82 206.655  32
   7  -3  -5 2555.07 210.566  29
   7  -3  -4 16499.9 698.614  28
   7  -3  -4 15489.8 632.421   7
   7  -3  -4 16174.0 695.469  24
   7  -3  -4 16632.8 660.935   6
   7  -3  -4 15465.0 660.071  32
   7  -3  -4 16259.1 681.610  29
   7  -3  -3 7901.84 418.478  28
   7  -3  -3 7864.34 420.530  24
   7  -3  -3 7807.91 394.669   6
   7  -3  -3 6973.28 384.239  33
   7  -3  -3 7255.31 382.048  31
   7  -3  -3 8082.88 380.749   8
   7  -3  -3 7477.86 403.754  29
   7  -3  -2 19227.5 777.930  28
   7  -3  -2 18632.1 784.496  24
   7  -3  -2 18295.9 753.666   6
   7  -3  -2 19076.1 752.194  33
   7  -3  -2 18619.5 734.824  31
   7  -3  -2 18505.6 742.702   8
   7  -3  -1 3171.44 243.091  28
  -7  -3   1 3397.70 382.904  13
   7  -3  -1 3033.19 234.948   6
   7  -3  -1 3026.64 224.735  33
   7  -3  -1 3178.99 219.509  31
   7  -3  -1 3138.44 234.552   8
   7  -3  -1 3301.90 403.648  16
  -7  -3   0 39732.9 1741.87  13
   7  -3   0 35474.7 1344.93  28
   7  -3   0 40346.1 1377.93   6
   7  -3   0 39023.3 1349.46  33
   7  -3   0 37708.0 1322.62  31
   7  -3   0 35715.4 1812.30  16
   7  -3   1 440.878 116.288   8
   7  -3   1 729.408 239.521  16
  -7  -3  -1 846.700 215.235  13
   7  -3   1 791.905 127.060   6
   7  -3   1 797.686 121.188  33
   7  -3   1 769.017 110.020  31
   7  -3   2 25168.6 947.676  33
  -7  -3  -2 25369.8 1381.44  13
   7  -3   2 25681.2 976.936   6
   7  -3   2 25078.6 933.193  31
   7  -3   2 26532.0 1006.10   8
   7  -3   2 24787.7 1542.90  16
   7  -3   3 858.516 129.275   8
   7  -3   3 1196.96 135.310   6
   7  -3   3 858.123 110.234  33
   7  -3   3 1001.43 113.018  31
   7  -3   4 2017.71 181.462   8
  -7  -3  -5 8258.62 387.619   3
  -7  -3  -6 2523.45 157.275   3
   7  -2 -11 624.788 88.2310  25
   7  -2 -11 594.145 90.7353  21
   7  -2 -10 5529.87 322.087  26
   7  -2 -10 4775.26 283.086  25
   7  -2 -10 4992.20 291.473  21
   7  -2 -10 4881.04 270.355  29
   7  -2  -9 3134.05 246.010  26
   7  -2  -9 3475.05 235.431  25
   7  -2  -9 2887.96 208.870  24
   7  -2  -9 3042.75 224.997  21
   7  -2  -9 3019.31 246.063  32
   7  -2  -9 2763.18 211.824  29
   7  -2  -8 3854.84 261.275  28
   7  -2  -8 3776.90 272.850  26
   7  -2  -8 4099.01 267.956  25
   7  -2  -8 3781.84 261.728  24
   7  -2  -8 4119.21 260.832  21
   7  -2  -8 4100.14 269.359  29
   7  -2  -8 3888.57 269.744  30
   7  -2  -7 26029.6 991.006  28
   7  -2  -7 26230.1 980.009  26
   7  -2  -7 25914.5 969.192  25
   7  -2  -7 26076.8 987.728  24
   7  -2  -7 23831.8 926.281  21
   7  -2  -7 27008.2 997.777  30
   7  -2  -7 25427.9 976.071  29
   7  -2  -6 25893.6 1002.31  28
   7  -2  -6 26671.8 965.987  26
   7  -2  -6 24749.5 962.976  25
   7  -2  -6 27946.8 1009.97  24
   7  -2  -6 25422.9 982.114  32
   7  -2  -6 25437.8 982.925  29
   7  -2  -5 33537.3 1209.00  28
   7  -2  -5 31440.9 1131.80  26
   7  -2  -5 32966.7 1132.99   7
   7  -2  -5 32488.5 1170.43  25
   7  -2  -5 33655.7 1208.10  24
   7  -2  -5 32600.6 1172.40  33
   7  -2  -5 32585.0 1174.09  32
   7  -2  -5 32500.8 1192.41  29
   7  -2  -4 50726.3 1737.11  28
   7  -2  -4 49193.2 1673.55   7
   7  -2  -4 49405.0 1690.51  25
   7  -2  -4 51800.7 1695.40   6
   7  -2  -4 50650.9 1703.53  33
   7  -2  -4 49314.3 1690.87  32
   7  -2  -4 49503.7 1718.44  29
   7  -2  -3 19862.1 806.828  28
   7  -2  -3 19074.0 768.330   7
   7  -2  -3 19369.9 806.899  24
   7  -2  -3 20748.7 785.920   6
   7  -2  -3 20217.5 805.869  29
   7  -2  -3 21072.2 772.988   8
   7  -2  -2 1919.49 276.199  16
   7  -2  -2 2296.58 197.167  28
   7  -2  -2 2187.52 199.881  24
   7  -2  -2 2273.69 189.628  33
   7  -2  -2 2326.09 177.208  31
   7  -2  -2 2466.06 191.694   8
   7  -2  -1 1311.68 261.589  16
   7  -2  -1 1223.32 143.835  28
   7  -2  -1 1217.58 150.246  24
  -7  -2   1 1313.66 224.550  13
   7  -2  -1 1315.98 150.251   6
   7  -2  -1 1443.95 151.620  33
   7  -2  -1 1188.44 125.067  31
   7  -2  -1 1265.86 147.748   8
   7  -2   0 1698.57 320.598  16
   7  -2   0 1436.57 151.299  28
  -7  -2   0 1363.86 255.308  13
   7  -2   0 1742.00 171.949   6
   7  -2   0 1379.07 134.803  31
  -7  -2  -1 14333.0 934.814  13
   7  -2   1 14854.0 646.849   6
   7  -2   1 14842.3 594.094  31
   7  -2   1 15948.0 669.857   8
   7  -2   1 15402.4 1095.73  16
   7  -2   2 728.962 254.281  16
   7  -2   2 1078.28 147.613   8
  -7  -2  -2 1160.58 260.169  13
   7  -2   2 850.105 123.840   6
   7  -2   2 917.437 105.755  31
   7  -2   3 3282.80 514.491  16
  -7  -2  -3 3774.83 474.464  13
   7  -2   3 3564.28 241.895   6
  -7  -2  -3 3664.96 259.333   3
   7  -2   3 3394.42 257.025   8
  -7  -2  -4 5749.47 339.364   3
   7  -2   4 6183.79 311.607  33
   7  -2   5 2169.63 161.017   7
  -7  -2  -6 232.526 62.2487   3
   7  -1 -11 3433.26 220.124  25
   7  -1 -11 3507.98 221.216  21
   7  -1 -11 3365.89 201.096  29
   7  -1 -10 803.057 114.696  29
   7  -1 -10 708.398 121.806  26
   7  -1 -10 834.801 120.694  25
   7  -1 -10 726.172 112.658  21
   7  -1  -9 670.671 115.842  29
   7  -1  -9 565.825 91.7218  28
   7  -1  -9 714.032 121.338  26
   7  -1  -9 381.609 98.2972  25
   7  -1  -9 488.104 93.6528  24
   7  -1  -9 405.784 91.4469  21
   7  -1  -8 5679.34 328.932  28
   7  -1  -8 5839.76 345.896  26
   7  -1  -8 5501.56 332.779  25
   7  -1  -8 5483.45 333.918  24
   7  -1  -8 5955.51 326.155  21
   7  -1  -8 6071.60 353.670  32
   7  -1  -8 5388.26 314.466  30
   7  -1  -8 5857.64 345.232  29
   7  -1  -7 10987.4 519.470  28
   7  -1  -7 11358.7 514.073  26
   7  -1  -7 11790.0 519.831  25
   7  -1  -7 10906.3 520.663  24
   7  -1  -7 10067.1 470.612  21
   7  -1  -7 11049.2 517.452  32
   7  -1  -7 10626.6 501.974  30
   7  -1  -7 10914.8 519.234  29
   7  -1  -6 8367.05 399.419  26
   7  -1  -6 7902.53 402.491  25
   7  -1  -6 8506.58 432.867  24
   7  -1  -6 7354.23 382.598  33
   7  -1  -6 7915.88 402.800  32
   7  -1  -6 7872.45 413.527  29
   7  -1  -5 38054.0 1312.80   7
   7  -1  -5 38340.9 1349.39  25
   7  -1  -5 38860.4 1339.86  33
   7  -1  -5 38432.7 1339.37  32
   7  -1  -5 38746.3 1367.69  29
   7  -1  -4 9200.31 420.111   7
   7  -1  -4 8953.17 430.883  25
   7  -1  -4 9901.95 466.105  24
   7  -1  -4 8851.90 370.827   9
   7  -1  -4 8962.12 425.921  33
   7  -1  -4 9220.42 417.935  32
   7  -1  -3 6488.13 331.243   7
   7  -1  -3 5734.05 339.547  24
   7  -1  -3 5929.83 324.840   6
   7  -1  -3 5928.56 286.911   9
   7  -1  -3 6288.40 333.692  33
   7  -1  -3 6181.36 306.685  32
   7  -1  -3 6241.46 347.154  29
   7  -1  -2 9017.81 639.723  16
   7  -1  -2 8606.64 420.391   7
   7  -1  -2 9100.37 444.285  24
   7  -1  -2 8988.04 445.927  29
   7  -1  -2 9081.95 427.506   8
   7  -1  -1 3955.34 259.629  28
  -7  -1   1 4117.42 385.621  13
   7  -1  -1 4233.50 272.143  24
   7  -1  -1 4370.37 274.267   6
   7  -1  -1 3855.90 222.489  31
   7  -1  -1 4120.28 262.917   8
   7  -1  -1 3641.80 437.215  16
   7  -1   0 5521.59 305.443  28
   7  -1   0 5157.85 313.596   6
   7  -1   0 5757.89 599.542  16
   7  -1   0 5417.90 324.179   8
   7  -1   1 25520.1 955.524   6
   7  -1   1 23244.8 1431.99  16
   7  -1   1 25050.7 967.398   8
   7  -1   2 19587.1 720.284  19
   7  -1   2 21725.9 1372.89  16
   7  -1   2 19888.3 808.809   8
  -7  -1  -3 26078.5 999.285   3
   7  -1   3 26220.9 925.657  19
   7  -1   3 24633.4 1558.90  16
   7  -1   4 8684.34 425.510   7
  -7  -1  -4 9686.65 465.466   3
   7  -1   4 9473.66 406.772  19
  -7  -1  -5 1057.86 126.623   3
   7  -1   5 804.997 94.4196  19
   7   0 -12 1867.30 136.454  25
   7   0 -11 2984.95 208.966  25
   7   0 -11 3110.22 209.232  21
   7   0 -11 2982.84 199.571  29
   7   0 -10 5786.79 342.638  26
   7   0 -10 5665.02 332.457  25
   7   0 -10 5344.56 299.582  24
   7   0 -10 6256.43 336.751  21
   7   0  -9 1136.52 126.321  28
   7   0  -9 1368.47 163.840  26
   7   0  -9 1257.66 156.572  25
   7   0  -9 1434.11 156.546  24
   7   0  -9 1506.19 157.179  21
   7   0  -8 4427.91 288.971  28
   7   0  -8 5056.21 317.386  26
   7   0  -8 4992.63 296.343  21
   7   0  -7 18560.8 726.638  26
   7   0  -7 16694.7 683.752  21
   7   0  -7 16690.4 659.303  10
   7   0  -7 17724.0 723.618  32
   7   0  -7 18036.3 699.411  30
   7   0  -6 10304.5 463.528  26
   7   0  -6 9945.30 420.216  10
   7   0  -6 9461.96 438.807  33
   7   0  -6 10250.1 469.974  32
   7   0  -5 28384.0 1032.93  26
   7   0  -5 30540.0 1053.64   7
   7   0  -5 28634.2 1007.37  10
   7   0  -5 29338.2 1052.74  33
   7   0  -5 31101.8 1061.36  32
   7   0  -5 29583.0 1092.46  29
   7   0  -4 2016.45 167.592   7
   7   0  -4 1961.35 138.049  10
   7   0  -4 2021.11 146.226   9
   7   0  -4 2117.43 170.143  33
   7   0  -4 1834.85 150.929  32
   7   0  -4 2078.85 185.073  29
   7   0  -3 3788.07 241.383   7
   7   0  -3 3728.67 254.722  24
   7   0  -3 3697.01 215.819   9
   7   0  -3 4097.53 247.705  33
   7   0  -3 3471.83 245.507  29
   7   0  -2 14444.4 620.804  24
   7   0  -2 15190.0 630.118  29
   7   0  -1 1326.07 281.972  16
   7   0  -1 1358.97 146.388   7
   7   0  -1 1169.87 136.261  24
   7   0   0-57.4173 123.454  16
   7   0   0-64.8253 72.6976   7
   7   0   0 12.5046 51.0219  24
   7   0   1 65.1560 140.101  16
   7   0   1 53.6819 73.0223   7
   7   0   1 67.3074 45.0828  19
   7   0   2 14785.2 630.957   7
  -7   0  -2 13683.3 622.675   3
   7   0   2 15509.7 584.454  19
   7   0   2 15660.8 1142.96  16
   7   0   3 4328.45 591.213  16
   7   0   3 4677.91 283.113   7
  -7   0  -3 4334.41 291.714   3
   7   0   3 4677.42 261.021  19
   7   0   4 547.047 93.9213   7
   7   0   4 370.119 76.5302  19
  -7   0  -4 503.576 105.943   3
  -7   0  -5 6098.80 334.013   3
   7   0   5 6314.95 306.068  19
   7   0   6 461.343 68.9772  19
  -7   0  -6 460.324 77.4109   3
   7   1 -11 3873.65 241.090  25
   7   1 -11 3441.08 226.437  29
   7   1 -10 823.329 129.612  25
   7   1 -10 637.729 106.884  21
   7   1  -9 487.408 90.6152  28
   7   1  -9 632.757 122.707  25
   7   1  -9 474.457 100.719  21
   7   1  -8 5718.39 341.085  26
   7   1  -8 4916.53 316.662  25
   7   1  -8 5105.47 307.590  21
   7   1  -8 5205.68 292.872  10
   7   1  -7 10872.4 508.065  26
   7   1  -7 10375.9 504.746  25
   7   1  -7 10645.8 485.157  21
   7   1  -7 11249.6 477.731  10
   7   1  -6 8269.36 403.031  26
   7   1  -6 8068.02 413.595  25
   7   1  -6 7849.71 375.995  10
   7   1  -6 8600.87 405.310  32
   7   1  -5 36572.8 1300.91  25
   7   1  -5 36957.3 1262.10  33
   7   1  -5 36710.4 1253.94  10
   7   1  -5 36068.2 1263.01  32
   7   1  -5 37347.6 1313.54  29
   7   1  -4 9675.39 434.338  33
   7   1  -4 9440.13 416.945   2
   7   1  -4 9198.32 448.050  25
   7   1  -4 9279.07 433.884   7
   7   1  -4 9624.21 415.523  10
   7   1  -4 9940.33 461.095  29
   7   1  -4 9614.67 412.739   9
   7   1  -4 9766.92 411.376  32
   7   1  -3 5956.81 314.153   2
   7   1  -3 5917.17 329.662  25
   7   1  -3 6270.71 308.976   9
   7   1  -3 6095.26 334.216  29
   7   1  -2 9325.66 422.338   7
   7   1  -2 8700.79 414.507   2
   7   1  -2 8330.37 414.386  24
   7   1  -2 8375.07 418.171  29
   7   1  -1 4297.09 265.253   7
   7   1  -1 4232.68 270.995   2
   7   1  -1 3988.74 253.107  24
   7   1  -1 4110.28 214.994  19
   7   1  -1 4215.58 267.180  29
   7   1   0 6188.48 628.866  16
   7   1   0 5193.27 310.118   7
   7   1   0 5473.75 269.564  19
   7   1   1 24720.0 914.127   7
   7   1   1 24108.3 940.210   2
  -7   1  -1 22883.7 891.263   3
   7   1   1 23867.5 859.913  19
   7   1   1 26415.8 1499.46  16
   7   1   2 19279.4 783.340   7
  -7   1  -2 20208.2 795.900   3
   7   1   2 20929.8 762.819  19
   7   1   2 20728.7 1348.98  16
   7   1   3 24939.4 944.909   7
  -7   1  -3 27389.1 992.815   3
   7   1   3 25571.1 939.428  19
  -7   1  -4 9956.35 468.579   3
   7   1   4 9545.08 433.199  19
   7   1   5 989.735 111.884  19
  -7   1  -5 941.325 121.152   3
  -7   1  -6 2197.01 159.050   3
   7   1   6 2110.92 144.525  19
   7   2 -11 614.712 99.8947  25
   7   2 -10 4989.13 303.534  25
   7   2  -9 2883.66 233.398  25
   7   2  -8 4068.37 282.746  25
   7   2  -8 4193.46 261.450  10
   7   2  -7 24943.3 970.160  25
   7   2  -7 25458.5 940.246  10
   7   2  -6 25688.0 999.150  25
   7   2  -6 27375.7 977.152  10
   7   2  -5 31625.7 1195.46  25
   7   2  -5 32581.2 1147.96  32
   7   2  -4 48682.0 1682.44  25
   7   2  -4 47511.7 1643.47   2
   7   2  -4 50952.0 1649.80   9
   7   2  -4 51769.9 1657.07  33
   7   2  -4 47983.2 1684.27  29
   7   2  -3 20877.1 788.207  25
   7   2  -3 21413.2 782.877   7
   7   2  -3 20575.5 771.051   2
   7   2  -3 19408.4 714.594  19
   7   2  -3 19625.2 751.854   9
   7   2  -3 18795.0 770.334  29
   7   2  -2 2201.13 179.561   7
   7   2  -2 1969.23 171.015  24
   7   2  -2 2382.95 186.662   2
   7   2  -2 1843.85 141.496  19
   7   2  -2 2129.95 171.223   9
   7   2  -2 1922.14 171.157  29
   7   2  -1 1130.59 135.381   7
   7   2  -1 1249.41 146.214   2
   7   2  -1 1418.20 122.801  19
   7   2  -1 1331.27 139.465  29
   7   2   0 1246.70 144.705   7
  -7   2   0 1291.18 124.944   3
   7   2   0 1441.29 130.617  19
   7   2   1 14867.7 631.330   7
   7   2   1 15394.5 671.910   2
  -7   2  -1 15633.8 626.556   3
   7   2   1 15972.3 616.176  19
   7   2   2 942.766 121.237   7
   7   2   2 988.979 121.356  19
   7   2   2 965.768 141.656   2
  -7   2  -2 925.778 122.907   3
   7   2   3 4163.49 569.248  16
  -7   2  -3 3452.24 243.182   3
   7   2   3 3814.74 238.901  19
  -7   2  -4 6891.82 356.460   3
   7   2   4 6176.05 332.097  19
  -7   2  -5 2596.66 189.718   3
   7   2   5 2253.26 168.888  19
   7   2   6 365.981 67.6716  19
  -7   2  -6 279.162 60.8877   3
   7   3 -11 859.118 104.613  25
   7   3 -10 4749.81 281.290  25
   7   3  -9 722.261 120.511  25
   7   3  -9 677.626 110.618  10
   7   3  -8 1990.36 190.967  25
   7   3  -8 1827.85 175.232  10
   7   3  -7 3224.66 242.943  25
   7   3  -7 3299.45 234.249  10
   7   3  -6 15857.6 1132.37  27
   7   3  -6 16076.0 669.827  25
   7   3  -6 15669.4 653.335  10
   7   3  -5 2020.10 373.570  27
   7   3  -5 2138.25 189.937  25
   7   3  -5 2326.42 194.148  10
   7   3  -4 15574.2 653.427  25
   7   3  -4 15884.5 632.851   2
   7   3  -4 15454.0 615.087  33
   7   3  -4 16574.5 638.970   9
   7   3  -4 15649.8 652.856  29
   7   3  -3 7157.51 370.990   2
   7   3  -3 6935.91 338.317  19
   7   3  -3 8070.69 374.699   9
   7   3  -3 7680.13 377.146  29
   7   3  -2 18765.0 722.196   7
   7   3  -2 16987.0 716.464   2
   7   3  -2 18412.9 683.171  19
   7   3  -2 17595.3 702.517  29
   7   3  -1 3020.11 222.341   7
   7   3  -1 3119.31 234.297   2
   7   3  -1 3403.62 212.036  19
   7   3  -1 3440.04 231.335   9
   7   3   0 38251.0 1338.13   7
   7   3   0 38058.2 1376.80   2
   7   3   0 38411.8 1317.50  19
   7   3   1 1001.99 142.450   2
   7   3   1 723.013 109.050   7
   7   3   1 700.001 104.523  19
  -7   3  -1 847.756 104.186   3
   7   3   2 25855.9 947.000   7
   7   3   2 27775.3 1030.60   2
  -7   3  -2 26967.8 968.391   3
   7   3   2 25400.5 964.255  19
   7   3   3 1024.10 123.007  19
   7   3   3 947.543 143.402   2
  -7   3  -3 1003.90 121.247   3
  -7   3  -4 2001.18 167.927   3
   7   3   4 1787.50 160.790  19
  -7   3  -5 8941.54 385.167   3
   7   3   5 7758.63 371.060  19
  -7   3  -6 2714.24 162.520   3
   7   3   6 2548.60 158.998  19
   7   4 -11 1482.48 118.827  25
   7   4 -10 2295.03 173.843  25
   7   4  -9 10930.2 503.575  25
   7   4  -9 11972.6 514.411  10
   7   4  -8 6307.45 318.110  11
   7   4  -8 6633.51 361.657  10
   7   4  -7 654.673 114.429  25
   7   4  -7 596.685 89.0619  11
   7   4  -7 876.599 126.960  10
   7   4  -6 23454.2 888.407  25
   7   4  -6 23173.9 893.258  10
   7   4  -5 21556.1 1360.92  27
   7   4  -5 24264.4 914.102  25
   7   4  -5 24376.4 922.773  10
   7   4  -4 16629.8 1099.52  27
   7   4  -4 18082.6 728.556  25
   7   4  -4 18570.2 719.512   2
   7   4  -4 18327.0 722.356  29
   7   4  -3 5613.90 313.910   2
   7   4  -3 5708.57 299.191  19
   7   4  -3 4841.92 286.576  29
   7   4  -2 7797.84 399.890   2
   7   4  -2 7469.04 369.364  19
   7   4  -2 7518.19 380.343   9
   7   4  -1 825.217 127.233   2
   7   4  -1 1085.58 124.915  19
   7   4  -1 1143.60 140.667   9
   7   4   0 18582.0 767.619   2
   7   4   0 18627.2 725.979  19
   7   4   0 18103.7 737.200   9
   7   4   1 2942.26 239.531   2
   7   4   1 2787.25 208.720  19
   7   4   1 2936.24 217.521   9
   7   4   2 12577.5 586.324   2
  -7   4  -2 13434.0 532.500   3
   7   4   2 12450.8 552.355  19
   7   4   2 12352.1 552.795   9
   7   4   3-12.1607 54.8475  19
  -7   4  -3 21.2862 45.7702   3
   7   4   3 71.9719 67.2559   9
   7   4   3 14.4458 65.1528   2
   7   4   4 539.158 95.2482  19
  -7   4  -4 651.832 94.8608   3
   7   4   4 643.081 93.5012   9
   7   4   5 618.068 86.3647  19
  -7   4  -5 618.327 82.1592   3
   7   4   5 429.600 70.2886   9
   7   5 -10 133.696 52.1495  25
   7   5  -9 3262.91 208.955  25
   7   5  -8 7838.38 381.245  25
   7   5  -8 7658.35 359.304  11
   7   5  -7 720.446 109.785  25
   7   5  -6 2435.65 444.823  27
   7   5  -6 3487.17 233.515  25
   7   5  -5 420.210 91.5117  29
   7   5  -5 642.400 231.513  27
   7   5  -5 418.921 78.4687   2
   7   5  -5 490.299 92.2932  25
   7   5  -4 3860.77 482.326  27
   7   5  -4 4118.34 259.905   2
   7   5  -3 7977.88 408.351   2
   7   5  -2 18488.4 749.070   2
   7   5  -2 17332.0 713.964  19
   7   5  -2 18262.8 725.100   9
   7   5  -1 53953.6 1830.54   2
   7   5  -1 51097.7 1783.35  19
   7   5  -1 53628.5 1787.85   9
   7   5   0 6408.03 373.046   2
   7   5   0 6613.12 350.288  19
   7   5   0 6265.66 342.419   9
   7   5   1 27015.4 1045.64   2
   7   5   1 27238.8 1011.03  19
   7   5   1 27501.3 1008.46   9
   7   5   2 1176.44 152.440   2
   7   5   2 1436.35 150.421  19
   7   5   2 1579.98 150.826   9
  -7   5  -3 1658.22 136.000   3
   7   5   3 2109.85 184.843   2
   7   5   3 1890.98 168.684  19
   7   5   3 1853.16 151.915   9
  -7   5  -4 305.971 62.9997   3
   7   5   4 304.303 73.0153  19
   7   5   4 374.928 64.4905   9
  -7   5  -5 771.076 78.3778   3
   7   5   5 735.031 87.4216  19
   7   6 -10 1175.16 103.613  29
   7   6  -9 2943.37 194.696  10
   7   6  -8 147.696 54.8559  11
   7   6  -8 105.067 65.5709  10
   7   6  -7 1989.76 180.994  10
   7   6  -6 1025.84 120.996  29
   7   6  -6 1254.46 150.011  10
   7   6  -5 1751.55 333.135  27
   7   6  -5 1667.52 145.124   2
   7   6  -5 1563.29 169.096  10
   7   6  -4 6211.96 338.429   2
   7   6  -4 6380.69 365.345  10
   7   6  -3 12056.0 546.556   2
   7   6  -2 8455.26 434.137   2
   7   6  -2 8153.82 414.013  19
   7   6  -1 6602.47 378.410   2
   7   6  -1 6717.31 360.625  19
   7   6  -1 6240.51 341.859   9
   7   6   0 3679.17 269.013   2
   7   6   0 3471.78 247.036  19
   7   6   0 3829.01 244.394   9
   7   6   1 1311.14 160.831   2
   7   6   1 1209.89 141.568  19
   7   6   1 1337.17 133.294   9
   7   6   2 814.979 126.606   2
   7   6   2 943.450 124.742  19
   7   6   2 844.453 105.106   9
   7   6   3 2118.18 174.306   2
   7   6   3 2046.51 142.451   9
   7   7  -9 44.5605 32.1628  29
   7   7  -8 267.163 59.0747  29
   7   7  -8 388.428 66.4224  11
   7   7  -8 479.856 80.6361  10
   7   7  -7 2326.52 184.873  10
   7   7  -6 250.606 81.1753  10
   7   7  -5 830.634 99.6192   2
   7   7  -5 966.612 131.147  10
   7   7  -4 97.1711 62.9415   2
   7   7  -4 55.9328 78.4368  10
   7   7  -3 3573.25 249.556   2
   7   7  -2 10571.5 501.710   2
   7   7  -1 260.899 86.3509  19
   7   7   0 15382.2 645.223   2
   7   7   0 13871.5 605.946  19
   7   7   1 1418.21 156.852   2
   7   7   2 82.4781 63.1279   2
   7   7   3 45.4748 44.6124   2
   7   8  -8 777.897 82.1610  10
   7   8  -7 654.475 79.9043  11
   7   8  -7 649.594 87.5793  10
   7   8  -6 364.804 77.5074  10
   7   8  -5-22.3887 52.7355  10
   7   8  -4 5189.31 281.497   2
   7   8  -4 5044.99 293.048  10
   7   8  -3 811.138 112.985   2
   7   8  -3 904.037 124.134  10
   7   8  -2 3867.28 255.357   2
   7   8   0 10430.9 477.018   2
   7   8   1 143.872 65.7408   2
   7   8   2 1006.27 107.812   2
   7   8   2 830.971 100.942  19
   7   9  -6 254.366 53.8439  10
   7   9  -5 1112.12 106.745  10
   7   9  -4 1369.88 121.873  10
   7   9  -3 7556.50 349.779   2
   7   9  -3 7625.44 350.978  10
   7   9  -2 1778.10 150.897   2
   7   9  -2 1755.40 144.949  10
   7   9   0 4952.98 263.616   2
   7   9   1 2047.60 145.714   2
  -8  -9   4 27.5023 37.4418  20
   8  -9  -4 105.446 43.8429  32
  -8  -9   3 2461.33 155.211  20
   8  -9  -3 2564.27 162.656  32
   8  -9  -2 1073.81 100.633   6
   8  -9  -2 1489.59 117.594  32
   8  -8  -7 589.542 75.5255  32
  -8  -8   6 181.762 49.6631  20
   8  -8  -6 154.727 58.0853  32
  -8  -8   5 8.60248 38.7992  20
   8  -8  -5 29.3654 57.2518  32
   8  -8  -5 11.6493 59.2724  30
  -8  -8   4 1442.89 131.467  20
   8  -8  -4 1397.60 137.791  32
   8  -8  -4 1413.20 143.205  30
   8  -8  -3 1199.27 124.801   6
  -8  -8   3 1243.82 125.787  20
   8  -8  -3 1222.52 131.740  32
   8  -8  -3 1310.31 131.942  30
   8  -8  -2 6087.29 312.937   6
   8  -8  -2 5826.19 287.103  30
   8  -8  -1 209.779 59.7898   8
   8  -8  -1 190.004 62.0856   6
  -8  -8   1 252.716 61.9220  20
   8  -8   0 694.988 86.8807   8
  -8  -8   0 713.302 81.0843  20
   8  -8   0 645.977 92.2487   6
   8  -8   1 69.7816 41.5542   8
   8  -8   1 47.7325 41.2387   6
   8  -8   1 79.3707 47.6035  31
   8  -7  -8 73.2581 50.1636  32
   8  -7  -7 806.473 108.929  32
  -8  -7   6 485.465 78.3404  20
   8  -7  -6 431.639 91.3121  32
   8  -7  -6 314.169 89.8783  30
  -8  -7   5 286.114 71.7209  20
   8  -7  -5 227.230 82.6697  32
   8  -7  -5 222.373 83.4583  30
   8  -7  -4 3261.27 217.854   6
  -8  -7   4 3277.58 223.171  20
   8  -7  -4 3434.07 243.997  32
   8  -7  -4 3287.40 250.239  30
   8  -7  -3 4113.23 260.867   6
  -8  -7   3 3961.69 251.150  20
   8  -7  -3 3961.77 266.824  32
   8  -7  -3 4200.03 274.849  30
   8  -7  -2 19429.9 769.147   6
   8  -7  -2 19085.3 760.105  30
   8  -7  -2 19265.8 737.829   8
   8  -7  -1 2986.13 201.441  30
   8  -7  -1 2616.30 198.503   8
   8  -7   0 2439.66 195.642   6
   8  -7   0 2883.98 202.207  31
   8  -7   0 2542.25 195.900   8
   8  -7   1 681.750 98.8732   8
  -8  -7  -1 683.060 83.0162  20
   8  -7   1 557.733 94.1561   6
   8  -7   1 573.044 89.1443  31
   8  -7   2 2326.25 159.928   6
   8  -7   2 2327.67 153.368  31
   8  -7   2 2484.24 169.440   8
   8  -6  -9 2366.21 165.091  32
   8  -6  -8 3442.69 224.303  32
   8  -6  -7 1043.87 132.754  32
  -8  -6   6 462.092 83.3254  20
   8  -6  -6 498.182 104.959  32
   8  -6  -6 525.146 116.884  30
  -8  -6   5 1345.39 139.102  20
   8  -6  -5 1199.31 127.223   6
   8  -6  -5 1229.65 152.876  32
   8  -6  -5 1445.55 176.877  30
   8  -6  -4 8849.39 425.788   6
   8  -6  -4 8152.25 433.258  32
   8  -6  -4 8563.34 459.963  30
   8  -6  -3 1028.21 118.394   7
   8  -6  -3 953.824 134.721   6
   8  -6  -3 1165.99 154.914  30
   8  -6  -3 1009.01 117.678   8
   8  -6  -2 4189.51 280.483   6
   8  -6  -2 3784.22 270.523  31
   8  -6  -2 3977.51 258.832   8
   8  -6  -1 1397.00 159.330  31
   8  -6  -1 1281.99 151.030   8
   8  -6   0 809.774 121.245   8
   8  -6   0 1004.17 136.080   6
   8  -6   0 1074.45 134.565  31
   8  -6   1 680.289 112.243   6
   8  -6   1 900.348 115.084  31
   8  -6   2 357.795 84.0474   8
   8  -6   2 156.880 61.5276   6
   8  -6   2 207.757 64.1671  31
   8  -6   3 244.878 60.6096   8
  -8  -6  -3 221.505 54.1831   3
   8  -6   3 81.7904 42.1877  31
   8  -5 -10 1379.06 115.292  26
   8  -5  -9 1669.31 142.617  26
   8  -5  -9 1743.72 157.554  32
   8  -5  -8 8297.89 391.149  26
   8  -5  -8 8921.85 428.141  32
   8  -5  -8 8304.70 438.949  30
   8  -5  -7 1063.17 119.631  26
   8  -5  -7 1165.02 146.527  32
   8  -5  -7 1295.40 167.248  30
  -8  -5   6 1166.02 123.553  20
   8  -5  -6 992.316 141.798  32
   8  -5  -5 5454.10 309.595   6
   8  -5  -5 6024.13 370.466  30
   8  -5  -4 7167.91 360.457   7
   8  -5  -4 7591.89 401.940   6
   8  -5  -3 11382.4 531.713   7
   8  -5  -3 13063.1 580.244   6
   8  -5  -3 12938.9 547.180   8
   8  -5  -2 497.053 102.047   8
   8  -5  -2 458.534 107.163   6
   8  -5  -2 385.132 103.404  33
   8  -5  -2 336.725 97.3230  31
   8  -5  -1 2787.36 214.644  33
   8  -5  -1 3128.06 229.668  31
   8  -5   0 305.766 87.6329   8
   8  -5   0 385.191 105.310   6
   8  -5   0 399.359 83.7958  33
   8  -5   0 341.441 90.8180  31
   8  -5   1 3157.56 236.677   6
   8  -5   1 2757.48 192.921  33
   8  -5   1 3324.64 222.774  31
   8  -5   2 627.066 107.540   8
   8  -5   2 600.195 101.811   6
   8  -5   2 689.904 99.0132  31
   8  -5   3 867.667 112.268   8
  -8  -5  -3 849.538 104.237   3
   8  -5   4 403.024 69.0007   7
  -8  -5  -4 442.654 66.0690   3
   8  -4 -10 3169.02 200.953  26
   8  -4  -9 1391.16 141.668  26
   8  -4  -9 1369.41 150.956  32
   8  -4  -8 1607.23 155.534  26
   8  -4  -8 1750.45 182.468  32
   8  -4  -8 1893.33 188.297  30
   8  -4  -7 48.7745 76.6111  28
   8  -4  -7 105.923 63.0399  26
   8  -4  -7 60.7590 74.5007  32
   8  -4  -7 33.9805 76.6523  30
   8  -4  -6 4287.37 309.023  28
   8  -4  -6 4495.06 304.971  24
   8  -4  -6 4145.01 304.731  30
   8  -4  -5 5640.80 324.114   6
   8  -4  -5 6185.36 357.063  32
   8  -4  -4 4982.44 344.007  28
   8  -4  -4 4811.15 283.596   7
   8  -4  -4 5588.23 318.757   6
   8  -4  -4 4444.26 307.047  33
   8  -4  -4 5021.11 314.224  32
   8  -4  -3 18047.1 771.307  28
   8  -4  -3 16126.4 693.649   7
   8  -4  -3 17823.8 730.092   6
   8  -4  -3 17573.3 722.404  33
   8  -4  -3 16597.0 692.999   8
   8  -4  -2 987.656 135.372   8
   8  -4  -2 998.167 159.819  28
   8  -4  -2 1454.37 164.437   6
   8  -4  -2 1050.50 143.689  33
   8  -4  -2 1236.98 147.664  31
   8  -4  -1 7567.81 412.803  28
   8  -4  -1 6585.36 396.740   6
   8  -4  -1 6853.63 379.766  33
   8  -4  -1 7114.07 376.747  31
   8  -4  -1 7029.82 392.324   8
   8  -4   0 12696.9 594.646   6
   8  -4   0 13516.6 572.116  33
   8  -4   0 12838.1 558.863  31
   8  -4   0 12426.7 591.041   8
   8  -4   1 3174.66 240.541   6
   8  -4   1 2712.88 201.861  33
   8  -4   1 2921.97 206.836  31
   8  -4   1 2828.74 233.610   8
   8  -4   2 2225.73 190.339   6
   8  -4   2 2214.92 162.784  33
   8  -4   2 2086.01 162.899  31
   8  -4   2 2233.55 199.817   8
   8  -4   3 2062.77 177.949   8
   8  -4   4 238.361 62.9332   7
  -8  -4  -4 327.455 72.1872   3
   8  -3 -11 433.726 73.6214  26
   8  -3 -10 366.806 82.4269  26
   8  -3  -9 5846.26 321.727  26
   8  -3  -9 5881.30 298.927  25
   8  -3  -9 5734.28 296.056  24
   8  -3  -9 5613.73 331.645  32
   8  -3  -9 5377.14 312.885  30
   8  -3  -9 5472.85 290.720  29
   8  -3  -8 5426.69 331.995  28
   8  -3  -8 5980.70 328.483  26
   8  -3  -8 5211.04 303.337  25
   8  -3  -8 6094.22 336.009  24
   8  -3  -8 5734.86 344.016  30
   8  -3  -8 6042.97 325.162  29
   8  -3  -7 31533.5 1205.07  28
   8  -3  -7 31393.8 1147.26  26
   8  -3  -7 31685.7 1150.87  25
   8  -3  -7 32058.8 1198.48  24
   8  -3  -7 33846.7 1221.95  30
   8  -3  -7 32922.6 1179.13  29
   8  -3  -6 11228.5 545.509  28
   8  -3  -6 10390.7 488.220  25
   8  -3  -6 10710.8 536.130  24
   8  -3  -6 11140.5 524.459  32
   8  -3  -6 10987.9 520.132  29
   8  -3  -5 11193.4 484.643   7
   8  -3  -5 11424.5 558.559  24
   8  -3  -5 10421.1 522.918  33
   8  -3  -5 11548.9 534.579  32
   8  -3  -5 12195.4 551.520  29
   8  -3  -4 19294.5 833.069  28
   8  -3  -4 20059.7 777.645   7
   8  -3  -4 20248.9 799.389   6
   8  -3  -4 19894.1 796.431  32
   8  -3  -3 1962.72 202.205  28
   8  -3  -3 2003.35 185.936   7
   8  -3  -3 2037.99 210.444  24
   8  -3  -3 2029.62 194.145   6
   8  -3  -3 1746.85 181.649  33
   8  -3  -3 2027.08 179.996   8
   8  -3  -2 5422.14 354.414  28
   8  -3  -2 5739.78 342.029  33
   8  -3  -2 6024.36 331.179  31
   8  -3  -2 6035.78 345.494   8
   8  -3  -1 370.082 96.4656   8
   8  -3  -1 209.639 79.5213  28
   8  -3  -1 236.758 87.5981   6
   8  -3  -1 288.257 85.8524  33
   8  -3  -1 334.727 85.5535  31
   8  -3   0 1087.86 138.031  28
   8  -3   0 973.038 136.961   6
   8  -3   0 675.178 115.717  33
   8  -3   0 1007.04 118.658  31
  -8  -3  -1 1326.66 253.612  13
   8  -3   1 1515.73 167.499   6
   8  -3   1 1431.01 152.465  33
   8  -3   1 1334.44 131.563  31
   8  -3   1 1470.61 176.389   8
   8  -3   2 878.281 131.470   8
   8  -3   2 949.840 125.721   6
   8  -3   2 884.327 115.721  33
   8  -3   2 911.155 101.510  31
  -8  -3  -3 1687.98 163.467   3
   8  -3   4 1490.93 133.668   7
  -8  -3  -5 823.498 84.9406   3
   8  -2 -11 1601.80 122.544  25
   8  -2 -10 1109.77 129.495  26
   8  -2 -10 951.780 114.866  25
   8  -2 -10 912.721 108.529  29
   8  -2  -9 1155.18 131.155  28
   8  -2  -9 1458.04 156.727  26
   8  -2  -9 1281.91 144.040  25
   8  -2  -9 1559.85 150.788  24
   8  -2  -9 1389.22 140.218  30
   8  -2  -9 1179.84 138.521  29
   8  -2  -8 8285.55 428.106  28
   8  -2  -8 8250.28 412.934  26
   8  -2  -8 7995.72 411.340  25
   8  -2  -8 8404.45 430.820  24
   8  -2  -8 8490.80 438.273  32
   8  -2  -8 7773.86 417.268  30
   8  -2  -8 8601.22 427.929  29
   8  -2  -7 939.479 140.824  29
   8  -2  -7 747.475 134.500  28
   8  -2  -7 698.983 105.700  26
   8  -2  -7 817.452 126.310  25
   8  -2  -7 696.836 132.324  24
   8  -2  -7 754.186 124.291  32
   8  -2  -7 664.529 121.915  30
   8  -2  -6 5686.94 345.916  28
   8  -2  -6 4615.76 297.845  25
   8  -2  -6 4882.82 326.561  24
   8  -2  -6 5006.72 311.861  32
   8  -2  -6 5000.75 325.706  29
   8  -2  -5 1562.28 152.178   7
   8  -2  -5 1406.65 155.804  25
   8  -2  -5 1490.29 163.664  33
   8  -2  -5 1893.25 176.869  32
   8  -2  -5 1683.26 189.389  29
   8  -2  -4 2700.20 238.593  28
   8  -2  -4 2892.59 216.005   7
   8  -2  -4 3044.72 250.378  24
   8  -2  -4 3041.11 233.485  33
   8  -2  -4 2882.62 215.927  32
   8  -2  -4 2992.69 241.408  29
   8  -2  -3 312.660 100.520  28
   8  -2  -3 357.590 94.9161   7
   8  -2  -3 222.183 93.4450  24
   8  -2  -3 495.074 104.265   6
   8  -2  -3 372.761 92.9609  33
   8  -2  -3 217.105 75.7562  32
   8  -2  -2 4458.57 300.633  28
   8  -2  -2 4428.77 290.091   7
   8  -2  -2 4255.86 301.051  24
   8  -2  -2 4132.04 280.281  33
   8  -2  -1 1729.31 175.250  33
   8  -2  -1 1752.15 178.614  28
   8  -2  -1 1583.68 299.296  16
   8  -2  -1 1509.79 174.251   6
   8  -2  -1 1753.28 155.373  31
   8  -2  -1 1966.15 190.313   8
   8  -2   0 6438.46 362.015   6
   8  -2   0 5577.33 340.308  33
   8  -2   0 5876.77 301.810  31
   8  -2   0 4978.02 577.797  16
  -8  -2  -1 7587.75 644.828  13
   8  -2   1 8925.80 445.288   6
   8  -2   1 9201.36 443.674  33
   8  -2   1 8202.37 774.904  16
   8  -2   1 7947.69 445.562   8
   8  -2   2 2384.46 194.200  33
  -8  -2  -3 769.455 117.689   3
   8  -2   3 732.293 113.524   7
   8  -2   3 740.876 102.444  33
   8  -2   4 1406.71 129.104   7
  -8  -2  -4 1304.04 135.623   3
   8  -1 -11 253.538 65.0224  25
   8  -1 -10 681.832 104.246  29
   8  -1 -10 852.661 116.699  26
   8  -1 -10 1007.52 123.863  25
   8  -1 -10 749.561 98.7845  21
   8  -1  -9 3196.67 225.112  28
   8  -1  -9 3645.78 250.076  26
   8  -1  -9 3470.52 244.543  25
   8  -1  -9 3223.99 234.155  24
   8  -1  -9 3486.35 217.846  21
   8  -1  -9 3338.54 244.498  29
   8  -1  -8 12348.1 567.449  28
   8  -1  -8 13049.3 563.204  26
   8  -1  -8 12428.6 567.237  25
   8  -1  -8 12190.4 573.045  24
   8  -1  -8 12494.6 574.249  32
   8  -1  -8 12388.2 547.418  30
   8  -1  -8 12683.4 576.327  29
   8  -1  -7 9242.78 472.553  28
   8  -1  -7 8766.23 431.737  26
   8  -1  -7 9661.67 466.188  25
   8  -1  -7 8850.35 468.313  24
   8  -1  -7 8931.05 455.799  32
   8  -1  -7 9377.19 461.682  30
   8  -1  -7 9052.23 465.815  29
   8  -1  -6 25633.7 973.346  28
   8  -1  -6 23667.7 884.192  26
   8  -1  -6 24147.7 936.723  25
   8  -1  -6 23204.7 961.457  24
   8  -1  -6 23908.8 918.262  33
   8  -1  -6 24967.0 931.159  32
   8  -1  -6 24199.5 952.797  29
   8  -1  -5 15692.7 689.268  25
   8  -1  -5 16521.3 668.743   7
   8  -1  -5 17059.0 728.215  24
   8  -1  -5 16926.9 689.064  33
   8  -1  -5 17162.8 682.508  32
   8  -1  -4 5836.59 351.586  28
   8  -1  -4 5700.74 320.793   7
   8  -1  -4 5712.70 351.209  24
   8  -1  -4 5478.90 271.686   9
   8  -1  -4 6029.29 335.785  33
   8  -1  -4 5550.83 307.312  32
   8  -1  -4 5230.94 341.876  29
   8  -1  -3 239.693 88.8727  29
   8  -1  -3 252.557 89.1066  28
   8  -1  -3 408.737 98.5830   7
   8  -1  -3 326.102 97.2007  24
   8  -1  -3 309.746 90.3974  33
   8  -1  -3 514.349 81.5499   9
   8  -1  -3 333.281 74.5506  32
   8  -1  -2 2409.97 212.779  28
   8  -1  -2 2730.80 227.361  24
   8  -1  -2 2630.63 217.414  33
   8  -1  -2 2612.68 181.527  32
   8  -1  -1 2187.84 357.618  16
   8  -1  -1 2124.66 190.818  28
   8  -1  -1 2007.73 193.400   7
   8  -1  -1 2274.42 203.625  24
   8  -1   0 2548.23 419.887  16
   8  -1   0 3202.55 244.250   7
   8  -1   1 951.539 293.408  16
   8  -1   1 837.170 135.792   7
  -8  -1  -2 1126.57 141.946   3
   8  -1   2 949.645 133.691   7
  -8  -1  -3 656.938 114.602   3
   8  -1   3 835.322 118.476   7
   8  -1   4 858.351 98.9910   7
   8  -1   4 943.276 106.317  33
  -8  -1  -4 841.613 112.547   3
  -8  -1  -5 261.833 61.8216   3
   8   0 -11 97.5313 54.6871  29
   8   0 -11 123.767 64.1633  25
   8   0 -10 525.666 100.493  29
   8   0 -10 638.483 108.252  25
   8   0 -10 540.559 92.8182  24
   8   0  -9 4615.72 280.056  28
   8   0  -9 5033.12 306.318  25
   8   0  -9 4881.62 301.644  24
   8   0  -9 4685.34 302.466  29
   8   0  -8 2124.16 194.857  28
   8   0  -8 2258.39 194.262  26
   8   0  -8 2147.74 203.297  25
   8   0  -8 2184.68 206.688  24
   8   0  -8 2154.13 203.112  29
   8   0  -7 6450.03 352.074  26
   8   0  -7 6696.75 381.794  25
   8   0  -7 7269.00 403.455  24
   8   0  -7 6788.60 369.676  32
   8   0  -6 5724.54 315.722  33
   8   0  -6 5576.35 318.849  32
   8   0  -5 282.191 94.4827  29
   8   0  -5 235.690 72.9990   7
   8   0  -5 328.719 97.7535  24
   8   0  -5 216.864 70.9224  33
   8   0  -5 315.005 78.1380  32
   8   0  -4 852.927 139.478  29
   8   0  -4 918.612 123.523   7
   8   0  -4 865.345 138.108  24
   8   0  -4 796.928 120.079  33
   8   0  -4 747.879 95.3389   9
   8   0  -4 649.264 97.8705  32
   8   0  -3 1084.11 146.871  29
   8   0  -3 964.868 133.105   7
   8   0  -3 1030.25 140.965  24
   8   0  -3 954.477 116.010   9
   8   0  -3 1108.04 138.621  33
   8   0  -2 3887.08 269.971   7
   8   0  -2 3806.99 269.463  24
   8   0  -1 41.7643 61.3820  28
   8   0  -1 86.3894 69.2573   7
   8   0  -1 101.830 68.5607  24
   8   0   0 629.074 218.556  16
   8   0   0 439.412 100.604   7
   8   0   1 4537.66 298.091   7
  -8   0  -1 4961.75 297.313   3
   8   0   1 4248.48 569.215  16
   8   0   2 2290.03 194.995   7
  -8   0  -2 2067.25 185.756   3
   8   0   3 1157.30 130.939   7
  -8   0  -3 1385.11 148.710   3
  -8   0  -4 526.651 94.0372   3
   8   0   5 131.111 43.0914  33
  -8   0  -5 169.963 59.6461   3
   8   1 -11 282.872 70.7446  29
   8   1 -10 807.637 120.742  29
   8   1 -10 961.128 126.650  25
   8   1 -10 938.481 120.861  24
   8   1  -9 3617.03 237.402  28
   8   1  -9 3461.83 254.944  25
   8   1  -8 12934.1 560.592  25
   8   1  -8 10450.9 474.211  10
   8   1  -7 9427.05 477.074  25
   8   1  -7 9532.66 428.109  10
   8   1  -7 9989.95 493.276  29
   8   1  -6 23341.9 922.588  25
   8   1  -6 23031.0 855.923  10
   8   1  -6 23346.6 868.382  33
   8   1  -6 24223.8 886.163  32
   8   1  -6 23748.0 932.978  29
   8   1  -5 16920.2 706.674  25
   8   1  -5 16552.1 645.597  10
   8   1  -5 16647.3 669.339  33
   8   1  -5 16163.1 649.966  32
   8   1  -5 17614.1 723.103  29
   8   1  -4 5282.15 312.230   7
   8   1  -4 4940.80 325.468  24
   8   1  -4 5753.06 286.863  10
   8   1  -4 5339.56 290.410   9
   8   1  -4 5962.05 322.467  33
   8   1  -4 5113.33 327.383  29
   8   1  -3 328.971 91.5375  29
   8   1  -3 301.007 87.4597  24
   8   1  -3 383.685 91.8859  33
   8   1  -3 380.438 89.9838   9
   8   1  -2 2645.80 220.455   7
   8   1  -2 2943.89 225.706  24
   8   1  -2 2583.91 201.489   9
   8   1  -2 2890.01 228.569  29
   8   1  -1 1989.12 189.144   7
   8   1  -1 1837.67 171.034  24
   8   1   0 3011.63 230.756   7
  -8   1   0 2874.12 206.024   3
  -8   1  -1 646.081 102.037   3
   8   1   1 751.465 123.047   7
   8   1   1 760.729 94.7872  19
   8   1   2 1069.34 129.084   7
  -8   1  -2 1231.78 140.434   3
   8   1   2 1182.79 115.492  19
   8   1   3 648.058 93.3353   7
   8   1   3 813.932 95.8020  19
  -8   1  -3 614.639 101.782   3
   8   1   4 608.160 79.5124  19
  -8   1  -4 713.593 100.674   3
  -8   1  -5 209.693 56.8097   3
   8   2 -11 1555.15 133.928  25
   8   2 -11 1503.31 135.548  29
   8   2 -10 1022.07 129.437  25
   8   2 -10 1000.36 128.590  24
   8   2  -9 1532.55 167.460  25
   8   2  -9 1486.72 166.998  29
   8   2  -8 8383.07 433.073  25
   8   2  -8 7752.90 388.124  10
   8   2  -8 8948.99 455.291  29
   8   2  -7 565.823 122.569  29
   8   2  -7 783.047 127.003  25
   8   2  -7 663.587 101.991  10
   8   2  -6 4801.38 311.851  25
   8   2  -6 4766.98 276.514  10
   8   2  -6 4633.60 308.302  29
   8   2  -5 1522.47 170.258  25
   8   2  -5 1532.76 148.729  10
   8   2  -5 1565.68 144.019  33
   8   2  -5 1462.71 168.526  29
   8   2  -4 2746.28 205.214   2
   8   2  -4 2513.51 195.023  10
   8   2  -4 2812.49 205.047   9
   8   2  -4 2545.24 197.847  33
   8   2  -4 2948.99 230.175  29
   8   2  -3 315.287 89.9268  29
   8   2  -3 421.657 97.5672   7
   8   2  -3 437.138 94.5788  24
   8   2  -3 295.862 79.5423   9
   8   2  -3 321.194 82.0689   2
   8   2  -2 4350.13 280.580   7
   8   2  -2 3864.68 271.656   2
   8   2  -2 4003.45 267.914  24
   8   2  -2 4582.12 273.143   9
   8   2  -2 4370.18 282.809  29
   8   2  -1 1551.11 162.698   7
   8   2  -1 1789.99 182.951   2
   8   2  -1 1627.90 135.677  19
   8   2  -1 1599.46 167.377   9
   8   2   0 5654.53 355.078   2
   8   2   0 6270.49 340.001   7
  -8   2   0 5286.17 294.473   3
   8   2   0 6252.70 302.330  19
   8   2   1 8818.06 419.775   7
  -8   2  -1 8465.04 400.224   3
   8   2   1 8201.47 385.506  19
   8   2   2 2705.00 196.626   7
  -8   2  -2 3027.69 210.606   3
   8   2   2 2915.17 197.349  19
   8   2   3 814.324 99.6692  19
  -8   2  -3 864.447 112.423   3
  -8   2  -4 1580.44 138.317   3
   8   2   4 1435.05 124.260  19
  -8   2  -5 3016.72 174.742   3
   8   2   5 2924.03 172.130   9
   8   3 -11 413.977 78.9855  29
   8   3 -11 526.468 75.5733  25
   8   3 -11 372.114 62.8896  24
   8   3 -10 252.410 79.9931  29
   8   3 -10 305.510 82.7199  25
   8   3  -9 6203.13 339.538  25
   8   3  -9 5799.05 314.248  10
   8   3  -9 6179.17 348.921  29
   8   3  -8 5885.16 336.326  25
   8   3  -8 5350.78 310.261  10
   8   3  -8 6209.59 354.986  29
   8   3  -7 32361.5 1193.18  25
   8   3  -7 31177.4 1162.84  10
   8   3  -7 33853.8 1207.51  29
   8   3  -6 10660.5 518.608  25
   8   3  -6 11484.5 505.830  10
   8   3  -6 10785.5 524.292  29
   8   3  -5 11685.1 530.934  25
   8   3  -5 10979.9 506.455  10
   8   3  -5 11020.1 525.326  29
   8   3  -4 19583.9 761.577   2
   8   3  -4 19436.2 748.447  33
   8   3  -4 19490.9 760.710   9
   8   3  -4 19139.2 779.861  29
   8   3  -3 2107.80 187.586   2
   8   3  -3 1841.29 180.643  24
   8   3  -3 1901.33 177.555  29
   8   3  -2 6428.96 347.919   7
   8   3  -2 5634.27 337.515   2
   8   3  -2 5563.60 313.448  24
   8   3  -2 5717.01 292.247  19
   8   3  -2 4983.86 306.262  29
   8   3  -1 234.827 85.6771   2
   8   3  -1 349.327 90.9259   7
   8   3  -1 348.107 73.7519  19
   8   3   0 1065.94 134.777   7
   8   3   0 950.672 114.356  19
   8   3   0 994.108 136.358   9
   8   3   0 1080.06 151.779   2
   8   3   1 1432.12 167.630   2
   8   3   1 1585.77 149.184   7
  -8   3  -1 1163.04 120.273   3
   8   3   1 1447.13 139.167  19
   8   3   1 1493.49 157.685   9
  -8   3  -2 914.063 105.198   3
   8   3   2 753.884 103.499  19
  -8   3  -3 1877.69 150.540   3
   8   3   3 1976.50 155.501  19
   8   3   3 1814.21 162.445   9
  -8   3  -4 1395.83 122.920   3
   8   3   4 1610.30 127.908  19
   8   3   4 1731.34 137.121   9
  -8   3  -5 950.439 85.8174   3
   8   3   5 823.608 78.3875  19
   8   3   5 871.368 79.5333   9
   8   4 -10 3532.10 209.073  25
   8   4 -10 3563.33 220.359  29
   8   4  -9 1150.08 128.935  25
   8   4  -9 1062.57 120.697  10
   8   4  -9 1276.88 141.685  29
   8   4  -8 2005.34 181.413  25
   8   4  -8 1894.83 170.052  10
   8   4  -8 1675.13 175.043  29
   8   4  -7 14.0601 72.8064  29
   8   4  -7 40.2434 68.2552  25
   8   4  -7 13.1466 63.2077  10
   8   4  -6 4596.42 289.739  25
   8   4  -6 4398.86 280.689  10
   8   4  -6 3910.25 271.544  29
   8   4  -5 6168.51 345.820  10
   8   4  -5 5885.99 337.416  29
   8   4  -4 5571.09 315.158   2
   8   4  -4 5594.60 316.535  29
   8   4  -3 16407.0 693.173   2
   8   4  -3 16768.6 670.377  29
   8   4  -2 1161.27 144.615   2
   8   4  -2 798.360 108.664  19
   8   4  -2 1255.14 140.790   9
   8   4  -1 6635.50 380.174   2
   8   4  -1 6433.69 334.996  19
   8   4  -1 6588.75 357.836   9
   8   4   0 12113.7 573.064   2
   8   4   0 12010.5 525.182  19
   8   4   0 12863.0 552.462   9
   8   4   1 2842.38 234.795   2
   8   4   1 2832.94 204.491  19
   8   4   1 2873.30 214.614   9
   8   4   2 2480.84 206.674   2
  -8   4  -2 2318.30 157.402   3
   8   4   2 2105.18 171.403  19
   8   4   2 2357.32 185.247   9
  -8   4  -3 1804.07 132.095   3
   8   4   3 1733.51 143.774  19
   8   4   3 1630.91 142.732   9
   8   4   4 303.369 59.5291  19
  -8   4  -4 362.546 57.4636   3
   8   4   4 264.404 55.5516   9
   8   5 -10 1692.19 131.591  29
   8   5  -9 1756.69 136.689  25
   8   5  -9 1624.19 139.360  10
   8   5  -9 1422.07 138.630  29
   8   5  -8 8608.58 404.370  25
   8   5  -8 8860.84 417.910  10
   8   5  -8 9551.96 429.478  29
   8   5  -7 1149.66 131.399  25
   8   5  -7 1148.59 136.127  10
   8   5  -7 1163.72 131.554  29
   8   5  -6 998.575 127.106  29
   8   5  -6 1084.93 139.085  10
   8   5  -5 5463.92 295.372   2
   8   5  -5 5918.06 338.354  10
   8   5  -5 5894.16 318.076  29
   8   5  -4 8228.63 401.522   2
   8   5  -4 7426.13 403.752  10
   8   5  -3 12953.3 576.023   2
   8   5  -2 463.577 98.3316   2
   8   5  -2 526.740 95.0581  19
   8   5  -2 292.376 85.6148   9
   8   5  -1 2967.46 233.764   2
   8   5  -1 3071.02 212.452  19
   8   5  -1 2470.88 203.103   9
   8   5   0 381.813 101.300   2
   8   5   0 450.854 88.3445  19
   8   5   0 303.069 78.9960   9
   8   5   1 3703.78 261.313   2
   8   5   1 3392.23 224.842  19
   8   5   1 3320.32 222.391   9
   8   5   2 485.608 85.8081  19
   8   5   2 565.950 87.4720   9
   8   5   2 549.151 105.422   2
   8   5   3 1022.34 106.167  19
   8   5   3 897.297 93.6033   9
   8   5   4 596.892 73.0519  19
   8   6  -9 2555.72 157.005  29
   8   6  -8 3196.20 193.680  29
   8   6  -7 896.612 104.222  29
   8   6  -5 1616.40 136.935   2
   8   6  -4 8505.56 409.745   2
   8   6  -3 1302.92 147.978   2
   8   6  -2 3702.73 262.794   2
   8   6  -1 1351.56 155.242   2
   8   6  -1 1405.59 144.763  19
   8   6   0 739.592 125.843   2
   8   6   0 817.605 107.801  19
   8   6   0 733.475 104.289   9
   8   6   1 742.910 114.006   2
   8   6   1 924.619 110.892  19
   8   6   1 708.694 95.2937   9
   8   6   2 257.351 64.1298  19
   8   6   2 253.145 56.8236   9
   8   6   2 194.153 65.9841   2
   8   6   3 198.443 53.2227  19
   8   7  -8 54.6221 41.1284  10
   8   7  -7 731.567 95.7444  10
   8   7  -6 356.721 77.8313  10
   8   7  -5 293.585 84.2085  10
   8   7  -4 3078.78 206.267   2
   8   7  -4 3432.38 232.745  10
   8   7  -3 4299.35 259.829   2
   8   7  -3 3801.96 256.257  10
   8   7  -2 20951.7 810.794   2
   8   7  -1 2414.25 196.199   2
   8   7   0 2782.71 204.989   2
   8   7   0 2614.60 186.862  19
   8   7   1 723.329 101.944   2
   8   7   1 528.932 83.3501  19
   8   7   2 2375.93 165.739   2
   8   7   2 2532.36 158.877  19
   8   8  -7 436.928 62.6327  10
   8   8  -6 106.728 50.0299  10
   8   8  -5 45.9984 49.2705  10
   8   8  -4 1242.91 125.705  10
   8   8  -3 1185.84 121.883   2
   8   8  -3 1358.48 130.548  10
   8   8  -2 6732.77 328.212   2
   8   8  -2 6487.13 324.715  10
   8   8  -1 129.886 63.8452   2
   8   8   0 826.107 99.8466   2
   8   8   1-15.2294 41.4205   2
   8   9  -4 26.5258 36.0788  10
   8   9  -3 2364.95 143.694   2
   8   9  -3 2307.37 147.610  10
   8   9  -2 1227.03 103.238   2
   9  -8  -4 521.067 78.4384  32
  -9  -8   3 13.7342 36.1673  20
   9  -8  -3 7.55149 45.9236  32
   9  -7  -7 1360.52 119.202  32
  -9  -7   6 1446.85 111.108  20
   9  -7  -6 1663.67 139.842  32
   9  -7  -6 1551.16 145.076  30
  -9  -7   5 501.026 72.8013  20
   9  -7  -5 470.692 89.5403  32
   9  -7  -5 531.049 90.7619  30
  -9  -7   4 151.822 54.4099  20
   9  -7  -4 145.093 67.6672  32
   9  -7  -4 34.2571 58.1929  30
   9  -7  -3 616.851 88.0671   6
  -9  -7   3 597.372 86.1194  20
   9  -7  -3 530.451 92.9254  30
   9  -7  -2 1904.12 156.760   6
  -9  -7   2 2034.73 150.789  20
   9  -7  -2 1962.68 158.680  32
   9  -7  -2 2054.23 152.813  30
  -9  -7   1 167.366 51.1102  20
   9  -7  -1 188.254 57.8404  32
   9  -7   0 184.685 50.2172   7
   9  -7   0 253.061 58.9087   6
  -9  -7   0 274.766 51.1504  20
   9  -7   0 224.706 55.3011  32
   9  -6  -8 2047.90 152.474  32
   9  -6  -7-10.4832 60.4802  32
  -9  -6   6 406.883 67.1789  20
   9  -6  -6 382.723 92.5260  32
   9  -6  -6 205.163 80.6492  30
  -9  -6   5 145.658 57.7934  20
   9  -6  -5 242.430 91.1046  30
   9  -6  -4 189.728 63.7392   6
   9  -6  -4 184.839 85.5663  30
   9  -6  -3 882.567 119.670   6
   9  -6  -3 1053.58 128.213  32
   9  -6  -3 967.964 127.717  30
   9  -6  -2 469.849 81.9552   7
   9  -6  -2 476.509 94.2358   6
   9  -6  -2 388.109 85.9408  32
   9  -6  -2 336.057 84.7100  30
   9  -6  -1 702.126 103.807   8
   9  -6  -1 886.151 109.399   7
   9  -6  -1 968.692 112.438  30
   9  -6   0 1034.82 116.922   7
   9  -6   0 952.621 118.238   6
   9  -6   0 1124.16 119.782   8
   9  -6   1 291.068 65.1669   7
   9  -6   1 282.630 66.8910   6
   9  -5  -9 451.958 77.4255  32
   9  -5  -8 3005.80 209.127  32
   9  -5  -8 2760.14 209.492  30
   9  -5  -7 61.8759 64.0824  32
   9  -5  -7-14.2700 67.2227  30
  -9  -5   6 3227.92 198.527  20
   9  -5  -5 2929.85 224.962  32
   9  -5  -5 2828.28 238.733  30
   9  -5  -4 1127.97 134.820   6
   9  -5  -4 892.689 131.652  32
   9  -5  -3 496.664 91.9597   7
   9  -5  -3 738.323 115.816   6
   9  -5  -3 589.965 112.036  32
   9  -5  -2 654.226 106.678   7
   9  -5  -2 681.706 120.735   6
   9  -5  -1 64.9407 61.2026   8
   9  -5  -1 38.2508 62.5340   7
   9  -5  -1 68.9041 68.8718   6
   9  -5   0 678.756 109.899   8
   9  -5   0 792.510 113.611   7
   9  -5   0 845.799 117.466   6
   9  -5   1 1602.92 145.738   6
   9  -5   2 1676.02 138.017   7
  -9  -5  -2 1676.92 135.378   3
   9  -4  -9 11355.3 489.959  32
   9  -4  -8 2492.01 202.384  30
   9  -4  -7 2832.72 228.487  28
   9  -4  -7 2403.95 213.587  30
   9  -4  -6 182.219 82.0291  32
   9  -4  -6 16.4863 76.0756  30
   9  -4  -5 4948.73 339.449  28
   9  -4  -5 5456.83 322.512  32
   9  -4  -4 3311.74 272.280  28
   9  -4  -4 3396.04 226.664   7
   9  -4  -4 3574.24 248.585  32
   9  -4  -3 5757.27 362.303  28
   9  -4  -3 5276.94 315.208   7
   9  -4  -3 5645.68 338.945   6
   9  -4  -3 5606.18 332.413  33
   9  -4  -3 5868.54 332.159  32
   9  -4  -2 1503.63 168.558   7
   9  -4  -2 1952.22 179.986  33
   9  -4  -1 4889.78 304.553   7
   9  -4  -1 5091.23 317.469   6
   9  -4  -1 4898.65 297.497  33
   9  -4   0 248.882 88.4697   6
   9  -4   0 221.236 80.2663  33
   9  -4   1 1204.75 135.758   7
   9  -4   1 870.070 102.372  33
  -9  -4  -2 39.8592 49.8285   3
   9  -4   2 114.882 65.1119   7
   9  -4   3 854.262 89.3162   7
  -9  -4  -3 519.586 74.7239   3
   9  -3  -9 2737.44 192.370  30
   9  -3  -8 80.5869 61.6609  29
   9  -3  -8 136.572 71.9501  28
   9  -3  -8 64.5638 64.5426  24
   9  -3  -8 39.7869 67.5036  32
   9  -3  -8 13.6118 57.0807  30
   9  -3  -7 2039.45 198.663  28
   9  -3  -7 1799.52 183.995  24
   9  -3  -7 1917.05 184.653  32
   9  -3  -7 2150.66 202.598  30
   9  -3  -7 1732.84 172.985  29
   9  -3  -6 4575.29 306.354  24
   9  -3  -6 3896.87 270.340  32
   9  -3  -5 3248.53 265.799  28
   9  -3  -5 2815.40 202.442   7
   9  -3  -5 3661.11 249.147  32
   9  -3  -4 1809.38 198.674  28
   9  -3  -4 1750.37 163.309   7
   9  -3  -4 1988.79 190.308  33
   9  -3  -4 1724.40 172.449  32
   9  -3  -3 3382.18 266.095  28
   9  -3  -3 3177.41 241.228   7
   9  -3  -3 3070.63 243.379   6
   9  -3  -3 3431.61 254.234  33
   9  -3  -3 3334.44 232.486  32
   9  -3  -2 5551.59 351.301  28
   9  -3  -2 5760.64 336.827   7
   9  -3  -2 5160.19 326.923  33
   9  -3  -2 6008.93 316.682  32
   9  -3  -1 905.577 131.093  28
   9  -3  -1 1001.60 144.435   6
   9  -3  -1 1058.09 135.520  33
   9  -3   0 1608.71 175.213   7
   9  -3   0 1723.56 165.193  33
   9  -3   1 53.3612 67.8747   7
   9  -3   1-11.2966 54.3105  33
  -9  -3  -2 243.148 71.6419   3
   9  -3   2 193.321 72.8779   7
   9  -3   2 259.839 61.6105  33
   9  -3   3 1251.45 115.210   7
  -9  -3  -3 980.174 105.330   3
   9  -2 -10 3361.67 195.690  25
   9  -2  -9 911.576 115.438  29
   9  -2  -9 913.754 112.258  28
   9  -2  -9 869.825 111.455  25
   9  -2  -9 870.814 115.145  24
   9  -2  -8 3086.74 237.772  28
   9  -2  -8 3507.01 233.187  25
   9  -2  -8 3401.94 250.457  24
   9  -2  -8 3729.02 252.817  32
   9  -2  -8 3361.42 239.104  30
   9  -2  -8 3292.64 236.939  29
   9  -2  -7 2384.94 217.630  28
   9  -2  -7 2418.86 220.876  24
   9  -2  -7 2699.58 215.941  32
   9  -2  -7 2576.76 221.795  30
   9  -2  -7 2746.45 224.687  29
   9  -2  -6 3989.78 272.469  32
   9  -2  -6 4453.05 300.737  29
   9  -2  -5 4021.86 294.909  28
   9  -2  -5 3566.91 240.370   7
   9  -2  -5 3487.39 281.401  24
   9  -2  -5 4120.90 280.572  33
   9  -2  -5 3850.01 255.172  32
   9  -2  -5 3759.29 277.472  29
   9  -2  -4 983.666 151.123  28
   9  -2  -4 725.027 116.566   7
   9  -2  -4 791.453 140.472  24
   9  -2  -4 785.959 111.942  32
   9  -2  -3 6231.28 383.491  28
   9  -2  -3 6364.03 359.954   7
   9  -2  -3 6530.19 395.329  24
   9  -2  -3 6510.45 370.734  33
   9  -2  -3 6193.17 328.856  32
   9  -2  -2 1562.62 173.541  28
   9  -2  -2 1413.58 163.150   7
   9  -2  -2 1455.06 131.148   9
   9  -2  -2 1437.46 163.440  33
   9  -2  -2 1457.24 137.830  32
   9  -2  -1 4617.55 293.902  28
   9  -2  -1 4797.91 299.691  33
   9  -2  -1 4072.78 237.990  32
   9  -2   0 639.111 118.295   7
   9  -2   0 871.824 123.039  33
   9  -2   1 1616.95 166.099   7
  -9  -2  -1 1391.78 150.656   3
   9  -2   1 1355.42 148.067  33
  -9  -2  -2 231.720 75.9154   3
   9  -2   2 328.157 80.8134   7
   9  -2   2 198.375 65.4767  33
   9  -2   3 522.335 79.1548   7
   9  -2   3 569.739 71.8558  33
  -9  -2  -3 436.338 76.7875   3
   9  -1 -10 343.427 70.7671  29
   9  -1 -10 467.552 81.8156  25
   9  -1 -10 340.807 68.1652  24
   9  -1  -9 2361.07 187.032  28
   9  -1  -9 2671.52 200.240  25
   9  -1  -9 2743.71 204.455  24
   9  -1  -9 2765.96 207.918  29
   9  -1  -8 5569.36 331.596  28
   9  -1  -8 5845.34 325.484  25
   9  -1  -8 5286.00 329.616  24
   9  -1  -8 5335.20 316.086  32
   9  -1  -8 5326.22 300.888  30
   9  -1  -8 5258.10 324.270  29
   9  -1  -7 13442.2 621.681  28
   9  -1  -7 14649.8 611.816  25
   9  -1  -7 13434.6 624.237  24
   9  -1  -7 13350.3 588.859  32
   9  -1  -7 13345.2 597.922  30
   9  -1  -7 13835.8 620.966  29
   9  -1  -6 6063.53 339.031  33
   9  -1  -6 5777.33 327.067  32
   9  -1  -5 3757.92 287.122  28
   9  -1  -5 3536.45 246.464   7
   9  -1  -5 3441.73 279.987  24
   9  -1  -5 4229.79 278.574  33
   9  -1  -5 4563.59 265.173  32
   9  -1  -4 956.127 148.333  29
   9  -1  -4 707.056 126.920  28
   9  -1  -4 921.655 132.971   7
   9  -1  -4 862.903 144.158  24
   9  -1  -4 1083.84 140.955  33
   9  -1  -4 845.009 107.277  32
   9  -1  -3 1170.40 155.478  28
   9  -1  -3 1272.24 155.042   7
   9  -1  -3 1211.27 162.306  24
   9  -1  -3 1319.26 124.491   9
   9  -1  -3 1245.02 122.887  32
   9  -1  -2 1309.37 159.759  28
   9  -1  -2 1468.25 169.168  24
   9  -1  -2 1210.08 128.090   9
   9  -1  -2 1395.57 164.423  33
   9  -1  -1 3789.16 268.767  28
   9  -1  -1 4523.56 299.941   7
   9  -1   0 691.619 125.500   7
   9  -1   0 843.623 127.796  33
   9  -1   1 3198.71 236.279   7
  -9  -1  -1 2984.23 219.865   3
   9  -1   1 3118.13 231.318  33
   9  -1   2 321.803 79.3988   7
   9  -1   2 362.642 86.1053  33
  -9  -1  -2 208.486 72.7006   3
   9  -1   3 705.824 88.6095   7
   9  -1   3 909.472 100.047  33
  -9  -1  -3 871.839 105.374   3
  -9  -1  -4 832.360 88.3615   3
   9   0 -11 307.330 61.0301  29
   9   0 -11 251.671 60.5618  25
   9   0 -10 157.713 68.6437  29
   9   0 -10 41.3027 60.4788  25
   9   0 -10 127.611 53.4904  24
   9   0  -9-26.2611 71.4216  29
   9   0  -9-11.7312 51.6934  28
   9   0  -9 87.7419 68.1800  25
   9   0  -9 66.2193 64.9345  24
   9   0  -8 14.6465 67.5469  28
   9   0  -8 28.0089 81.9142  25
   9   0  -8 61.9345 80.1800  24
   9   0  -7 15515.4 663.422  28
   9   0  -7 13408.6 627.279  25
   9   0  -7 14781.2 610.599  32
   9   0  -6 822.134 137.293  29
   9   0  -6 883.164 141.049  25
   9   0  -6 1036.41 155.968  24
   9   0  -6 738.028 110.131  33
   9   0  -6 740.510 106.231  32
   9   0  -5 1394.96 153.000   7
   9   0  -5 1265.73 170.131  24
   9   0  -5 1602.05 162.235  33
   9   0  -5 1253.30 131.294  32
   9   0  -5 1383.89 170.901  29
   9   0  -4 385.047 112.157  29
   9   0  -4 473.013 102.569   7
   9   0  -4 529.764 117.948  24
   9   0  -4 244.863 86.2003  33
   9   0  -4 416.201 76.5595   9
   9   0  -3 6012.97 365.310  28
   9   0  -3 5883.57 362.239  24
   9   0  -3 5950.81 313.294   9
   9   0  -3 6222.70 355.638  33
   9   0  -2 61.4077 60.8660  28
   9   0  -2-14.7540 73.7177   7
   9   0  -2 15.7195 54.5010  24
   9   0  -2 23.8828 53.8594   9
   9   0  -1 232.484 75.6825  28
  -9   0   1 136.092 58.9100   3
   9   0  -1 88.3405 69.5125   7
   9   0  -1 202.704 92.5397  33
  -9   0   0 251.671 75.1767   3
   9   0   0 342.405 95.4324   7
   9   0   1 1624.07 162.911   7
  -9   0  -1 1689.93 158.376   3
   9   0   2 1248.96 129.589   7
  -9   0  -2 1342.51 132.995   3
   9   0   3 1821.20 135.225   7
  -9   0  -3 1997.49 154.042   3
   9   0   3 2309.35 167.216  33
  -9   0  -4 1653.57 120.404   3
   9   0   4 1475.05 107.815  33
   9   1 -10 398.736 82.8344  29
   9   1 -10 277.690 68.5088  24
   9   1  -9 2962.00 209.829  28
   9   1  -9 2795.45 218.675  25
   9   1  -9 3118.06 230.411  24
   9   1  -8 5690.62 331.734  28
   9   1  -8 4926.33 315.101  25
   9   1  -8 5599.84 336.278  29
   9   1  -7 14514.9 634.527  25
   9   1  -7 14003.0 649.420  24
   9   1  -7 14478.5 640.854  29
   9   1  -6 5743.45 346.145  25
   9   1  -6 5524.66 355.337  24
   9   1  -6 5759.90 309.937  33
   9   1  -6 5927.38 357.693  29
   9   1  -5 3925.12 293.955  24
   9   1  -5 4573.19 275.056  33
   9   1  -5 4220.75 296.123  29
   9   1  -4 920.902 139.217  29
   9   1  -4 845.161 123.424   7
   9   1  -4 642.271 118.736  24
   9   1  -4 704.463 112.042  33
   9   1  -4 842.349 108.829   9
   9   1  -3 975.720 139.438  24
   9   1  -3 1118.40 127.456   9
   9   1  -3 1219.11 148.553  33
   9   1  -3 1150.54 153.468  29
   9   1  -2 1357.92 159.400   7
   9   1  -2 1021.23 138.557  24
   9   1  -2 1238.21 138.131   9
   9   1  -1 4515.45 279.356  28
   9   1  -1 4929.43 299.445   7
   9   1  -1 4345.15 277.780   9
   9   1   0 1031.69 134.066   7
  -9   1   0 847.351 106.782   3
   9   1   1 3083.76 220.110   7
  -9   1  -1 3080.46 207.372   3
   9   1   2 488.929 82.1923   7
  -9   1  -2 283.495 70.4186   3
  -9   1  -3 773.813 90.9325   3
  -9   1  -4 814.082 81.4541   3
   9   1   4 794.840 84.4316   9
   9   1   4 896.680 86.6355  33
   9   2 -10 4082.91 235.809  25
   9   2 -10 3666.75 228.613  24
   9   2 -10 3905.97 239.320  29
   9   2  -9 1005.20 130.434  29
   9   2  -9 1125.32 124.557  28
   9   2  -9 973.967 128.983  25
   9   2  -9 1075.60 140.516  24
   9   2  -8 3507.99 250.998  25
   9   2  -8 3217.21 205.036  10
   9   2  -8 3851.08 263.837  29
   9   2  -7 2370.94 212.537  25
   9   2  -7 2174.91 213.341  24
   9   2  -7 2515.22 178.671  10
   9   2  -7 2734.88 227.546  29
   9   2  -6 3974.11 291.020  24
   9   2  -6 4398.96 252.383  10
   9   2  -6 4547.15 303.669  29
   9   2  -5 3909.71 283.030  24
   9   2  -5 3821.36 236.051  10
   9   2  -5 3959.96 245.381  33
   9   2  -5 4062.94 282.984  29
   9   2  -4 672.507 120.103  29
   9   2  -4 691.589 125.258  24
   9   2  -4 662.993 94.9423  10
   9   2  -4 763.470 110.935  33
   9   2  -4 524.952 93.2201   9
   9   2  -3 6356.79 366.865   7
   9   2  -3 6463.89 364.876  24
   9   2  -3 6464.56 343.492   9
   9   2  -3 6869.68 369.636  33
   9   2  -3 6635.26 371.758  29
   9   2  -2 1738.02 170.862   7
   9   2  -2 1532.78 151.267  24
   9   2  -2 1307.10 146.335   9
   9   2  -1 4693.97 283.965  28
   9   2  -1 4925.71 300.581   7
   9   2  -1 4902.32 292.206   9
   9   2   0 559.730 106.569   7
   9   2   1 1598.31 145.777   7
  -9   2  -1 1306.15 121.635   3
   9   2   1 1236.40 141.697   9
   9   2   2 375.130 81.9110   9
  -9   2  -2 226.744 58.0863   3
  -9   2  -3 417.344 69.3872   3
   9   2   3 729.883 91.8545   9
   9   3 -10 130.286 60.9335  29
   9   3 -10 220.431 66.4506  25
   9   3 -10 199.787 65.5542  24
   9   3  -9 2684.15 197.480  25
   9   3  -9 2940.29 210.047  29
   9   3  -8 198.114 82.3728  29
   9   3  -8 162.822 77.1875  25
   9   3  -8 59.9173 50.9234  10
   9   3  -7 2109.61 187.043  25
   9   3  -7 1649.51 156.308  10
   9   3  -7 2089.95 190.047  29
   9   3  -6 4224.54 255.192  10
   9   3  -6 3871.21 270.371  29
   9   3  -5 3077.93 244.561  24
   9   3  -5 3084.88 217.753  10
   9   3  -5 3476.49 247.803  29
   9   3  -4 1811.65 181.276  24
   9   3  -4 1989.77 169.526  10
   9   3  -4 1518.79 150.371  33
   9   3  -4 2043.46 184.246  29
   9   3  -3 3006.70 229.636   2
   9   3  -3 2633.46 209.817  24
   9   3  -3 2644.24 206.900   9
   9   3  -3 3276.03 227.868  33
   9   3  -2 5160.50 322.843   2
   9   3  -2 5472.01 310.832   9
   9   3  -1 914.157 97.6172  19
   9   3  -1 1117.50 145.700   2
   9   3   0 1723.77 163.514   9
   9   3   1 80.8437 61.8769   9
  -9   3  -2 196.741 48.3191   3
   9   3   2 210.203 66.2619   9
  -9   3  -3 995.113 82.9902   3
   9   3   3 1027.22 100.814   9
   9   4 -10 3186.27 188.212  24
   9   4 -10 2828.07 175.049  29
   9   4  -9 11191.5 472.836  29
   9   4  -8 2629.37 184.581  10
   9   4  -8 2826.31 202.524  29
   9   4  -7 2578.00 188.310  10
   9   4  -7 2349.72 193.805  29
   9   4  -6 127.658 70.5902  29
   9   4  -6 95.5722 61.9472  10
   9   4  -5 4590.48 279.602  10
   9   4  -5 4756.10 285.549  29
   9   4  -4 3631.82 239.113   2
   9   4  -4 3590.97 244.303  24
   9   4  -4 3750.54 247.216  10
   9   4  -4 3511.33 213.543  33
   9   4  -4 3182.17 226.211  29
   9   4  -3 5388.99 313.991   2
   9   4  -3 4777.12 282.691  24
   9   4  -3 5503.38 296.619  33
   9   4  -2 2097.00 194.045   2
   9   4  -1 4466.47 296.494   2
   9   4  -1 4615.97 253.151  19
   9   4  -1 5111.76 289.123   9
   9   4   0 275.603 67.2128  19
   9   4   0 408.801 103.565   2
   9   4   0 216.722 71.5687   9
   9   4   1 903.034 97.3921  19
   9   4   1 976.640 115.325   9
   9   4   2 25.4533 43.1749   9
   9   4   3 642.822 73.2559   9
   9   5  -9 334.062 66.9587  29
   9   5  -8 3084.84 192.777  10
   9   5  -8 2797.31 186.140  29
   9   5  -7 29.8510 50.6599  29
   9   5  -7 93.9858 52.2074  10
   9   5  -6 3085.75 215.650  10
   9   5  -6 3326.47 209.244  29
   9   5  -5 2595.84 199.301  10
   9   5  -5 2728.57 185.561  29
   9   5  -4 851.845 109.850  24
   9   5  -4 980.852 124.887  10
   9   5  -4 795.196 110.174   2
   9   5  -3 586.355 106.909   2
   9   5  -2 737.164 118.101   2
   9   5  -1 9.41498 40.4899  19
   9   5  -1 10.8890 55.4058   9
   9   5  -1 66.9325 68.1123   2
   9   5   0 850.571 100.204  19
   9   5   0 859.772 109.746   9
   9   5   0 886.498 123.928   2
   9   5   1 1561.93 121.997  19
   9   5   1 1243.06 118.666   9
   9   5   2 1590.07 114.407  19
   9   5   2 1634.65 118.043   9
   9   6  -8 2167.66 146.747  10
   9   6  -7 36.1094 46.7562  10
   9   6  -6 397.555 79.9286  10
   9   6  -5 106.717 52.9329  24
   9   6  -5 197.806 72.5594  10
   9   6  -4 91.5325 58.2937  10
   9   6  -4 107.705 49.0151   2
   9   6  -3 578.398 97.4561  10
   9   6  -3 649.277 99.7934   2
   9   6  -2 422.986 89.8689   2
   9   6  -1 694.315 105.878   2
   9   6   0 957.526 94.8218  19
   9   6   0 586.914 100.188   2
   9   6   1 239.611 51.3091  19
   9   7  -7 1402.57 113.136  24
   9   7  -6 1679.85 122.302  24
   9   7  -3 651.263 87.1657   2
   9   7  -2 2026.98 155.319   2
   9   7  -1 183.159 58.6710   2
   9   7   0 261.044 61.7665   2
   9   8  -3 13.9940 33.6669  10
   9   8  -3 83.4658 37.1759   2
  10  -6  -6 653.660 93.4476  30
 -10  -6   5 933.074 89.9392  20
  10  -6  -5 900.923 100.982  32
  10  -6  -5 753.014 104.433  30
 -10  -6   4 715.677 85.3452  20
  10  -6  -4 750.518 93.0867  32
  10  -6  -4 703.362 103.276  30
  10  -6  -3 1607.93 130.451  32
  10  -6  -3 1817.02 146.861  30
  10  -6  -2 99.4622 44.9166  32
  10  -6  -2 120.387 46.4203  30
  10  -5  -7 174.519 60.8008  32
  10  -5  -7 194.868 68.4840  30
  10  -5  -6 617.535 94.7057  32
  10  -5  -5 973.799 115.306  32
  10  -5  -5 1099.72 136.551  30
  10  -5  -4 191.118 65.8970  32
  10  -5  -4 231.131 77.3594  30
  10  -5  -3 101.067 50.1131   7
  10  -5  -3 197.661 64.1453  32
  10  -5  -3 172.116 71.0613  30
  10  -5  -2 1755.10 143.544   7
  10  -5  -2 1884.35 141.976  32
  10  -5  -1 729.238 91.9492   7
  10  -5   0 357.244 65.5739   7
  10  -5   0 482.870 63.4939  30
  10  -4  -8 1438.70 131.036  32
  10  -4  -8 1557.54 137.939  30
  10  -4  -7 136.102 65.4575  32
  10  -4  -7 233.274 76.6929  30
  10  -4  -6 198.430 71.3574  32
  10  -4  -5 463.245 100.903  28
  10  -4  -5 610.994 99.8495  32
  10  -4  -5 564.746 109.104  30
  10  -4  -4 1731.18 143.021   7
  10  -4  -4 1686.29 152.133  32
  10  -4  -3 1013.67 115.202   7
  10  -4  -3 816.255 104.031  32
  10  -4  -2 177.355 66.7324   7
  10  -4  -2 182.945 68.8248  33
  10  -4  -2 130.908 54.5927  32
  10  -4  -1 130.015 60.0558   7
  10  -4  -1 211.230 66.4951  33
 -10  -4   0 3178.71 195.391   3
  10  -4   0 3165.55 188.971  33
  10  -4   1 1279.42 114.085   7
 -10  -4  -1 1426.01 114.852   3
  10  -3  -8 478.776 90.2374  28
  10  -3  -8 759.784 103.323  32
  10  -3  -8 616.751 98.7033  30
  10  -3  -7 1914.73 178.887  28
  10  -3  -7 1774.61 160.109  32
  10  -3  -7 1989.62 179.313  30
  10  -3  -6 799.023 113.485  32
  10  -3  -6 1005.93 134.180  30
  10  -3  -5 777.710 132.060  28
  10  -3  -5 644.396 91.6068   7
  10  -3  -5 708.655 106.383  32
  10  -3  -4 316.737 98.2981  28
  10  -3  -4 347.155 80.8231   7
  10  -3  -4 461.343 99.2879  33
  10  -3  -4 523.693 85.6541  32
  10  -3  -3 828.267 126.831  28
  10  -3  -3 955.329 123.477   7
  10  -3  -3 951.688 129.332  33
  10  -3  -3 953.340 108.244  32
  10  -3  -2 609.866 105.748   7
  10  -3  -2 534.633 104.568  33
  10  -3  -1 243.074 76.6529  33
 -10  -3   0 504.231 82.5053   3
  10  -3   0 480.340 88.9560   7
  10  -3   0 425.580 80.8686  33
  10  -3   1 1425.48 126.586   7
 -10  -3  -1 1443.59 125.162   3
  10  -3   1 1484.60 118.310  33
  10  -2  -9 576.961 85.3882  28
  10  -2  -8 259.328 86.7972  28
  10  -2  -8 243.982 73.6700  24
  10  -2  -8 352.704 78.2964  32
  10  -2  -8 208.754 64.7382  30
  10  -2  -7 637.379 116.912  28
  10  -2  -7 542.936 105.966  24
  10  -2  -7 709.322 102.485  32
  10  -2  -7 404.301 89.3739  30
  10  -2  -6 1417.20 174.799  28
  10  -2  -6 1913.78 164.028  32
  10  -2  -5 3564.94 268.979  28
  10  -2  -5 3367.54 219.600   7
  10  -2  -5 3290.06 258.556  24
  10  -2  -5 3083.03 235.161  33
  10  -2  -5 3233.70 212.648  32
  10  -2  -4 3693.41 268.029  28
  10  -2  -4 3305.55 227.097   7
  10  -2  -4 2974.17 199.393  32
  10  -2  -3 736.500 127.609  28
  10  -2  -3 843.321 119.613   7
  10  -2  -3 879.985 131.862  33
  10  -2  -2 1191.82 142.112  28
  10  -2  -2 1352.22 153.173   7
  10  -2  -2 1515.50 160.742  33
  10  -2  -1 1044.82 131.422   7
  10  -2  -1 960.146 123.984  33
 -10  -2   0 478.712 85.3096   3
  10  -2   0 382.004 86.6396   7
  10  -2   0 468.718 90.8690  33
  10  -2   0 514.039 76.5484   9
 -10  -2  -1 202.879 56.0691   3
  10  -2   1 222.664 63.5326   7
  10  -2   1 251.975 65.7133  33
  10  -2   1 267.356 58.0084   9
  10  -2   2 2965.10 171.816   7
 -10  -2  -2 2957.12 171.016   3
  10  -2   2 3091.24 162.906   9
  10  -2   2 2751.54 157.524  33
  10  -1 -10 624.565 76.5808  29
  10  -1  -9 70.3197 54.7065  29
  10  -1  -9 116.412 58.3140  28
  10  -1  -9 83.0974 54.7699  24
  10  -1  -8 357.495 90.0877  29
  10  -1  -8 332.908 89.3828  28
  10  -1  -8 339.885 90.3612  24
  10  -1  -7 363.614 96.7353  29
  10  -1  -7 354.986 99.2188  28
  10  -1  -7 409.801 79.7653  32
  10  -1  -7 396.828 83.4272  30
  10  -1  -6 63.6511 73.4159  28
  10  -1  -6 79.9366 78.4179  24
  10  -1  -6 83.0562 54.7265  32
  10  -1  -5 1939.65 197.784  28
  10  -1  -5 1809.76 196.947  24
  10  -1  -5 2106.39 183.047  33
  10  -1  -5 1959.89 152.579  32
  10  -1  -4 1592.32 179.188  28
  10  -1  -4 1811.67 167.110   7
  10  -1  -4 1573.88 178.922  24
  10  -1  -4 1879.48 179.318  33
  10  -1  -3 2532.51 220.953  28
  10  -1  -3 2680.89 209.181   7
  10  -1  -2 3149.54 232.949  28
 -10  -1   2 3044.43 196.423   3
  10  -1  -2 3320.43 201.851   9
  10  -1  -2 3413.43 247.297  33
  10  -1  -1 5146.95 298.296   7
 -10  -1   1 4493.86 256.389   3
  10  -1  -1 4643.72 258.232   9
  10  -1  -1 5308.67 308.984  33
 -10  -1   0 511.772 83.7647   3
  10  -1   0 617.763 102.308   7
  10  -1   0 588.335 97.4130  33
  10  -1   0 572.928 86.3599   9
  10  -1   1 213.625 65.5795   7
  10  -1   1 261.348 68.5561  33
  10  -1   1 146.388 53.9305   9
 -10  -1  -1 138.661 53.6296   3
  10  -1   2 952.319 92.0214   7
 -10  -1  -2 903.800 89.5687   3
  10  -1   2 906.585 91.4685   9
  10  -1   2 1011.68 97.2235  33
  10   0 -10 413.960 70.4172  29
  10   0 -10 263.841 57.9038  24
  10   0  -9 900.289 112.993  29
  10   0  -9 944.785 106.219  28
  10   0  -9 902.194 114.358  24
  10   0  -8 1047.17 132.412  28
  10   0  -7 541.450 115.497  29
  10   0  -7 420.956 102.175  24
  10   0  -7 462.977 85.9666  30
  10   0  -6 394.671 99.4727  29
  10   0  -6 333.330 97.0190  28
  10   0  -6 397.699 105.317  24
  10   0  -6 242.726 74.3636  33
  10   0  -5-94.1614 85.3622  29
  10   0  -5 16.1971 69.6507  28
  10   0  -5-16.1585 76.1163  24
  10   0  -5 38.6781 56.8109  33
  10   0  -4 158.738 83.8374  28
  10   0  -4 158.856 74.4883   7
  10   0  -4 333.591 100.358  24
  10   0  -4 232.791 78.1510  33
  10   0  -3 613.390 111.640  28
  10   0  -3 766.469 123.643  24
  10   0  -3 790.165 119.443  33
  10   0  -3 701.834 93.8449   9
  10   0  -2 1338.60 151.631  28
  10   0  -2 1810.75 173.622   7
  10   0  -2 1734.96 149.080   9
  10   0  -1 357.168 83.6322   7
  10   0  -1 312.543 94.6140  33
  10   0  -1 222.375 69.5929   9
  10   0   0 34.2073 55.9110   7
  10   0   0 12.4553 64.4990  33
  10   0   0-10.2434 50.2290   9
 -10   0   0 78.6281 48.2639   3
  10   0   1 93.5538 52.4849   7
  10   0   1 116.881 60.4716  33
  10   0   1 18.3652 48.3958   9
 -10   0  -1 47.6389 41.1541   3
  10   0   2 277.922 54.6869   7
  10   0   2 412.123 71.0249  33
  10   0   2 408.165 66.9192   9
 -10   0  -2 259.983 52.8103   3
  10   1 -10 589.649 79.1205  24
  10   1  -9 204.574 60.2148  28
  10   1  -9 143.958 65.8543  24
  10   1  -8 277.799 84.6684  29
  10   1  -8 368.825 92.8270  28
  10   1  -7 585.720 111.420  29
  10   1  -7 354.014 97.1650  24
  10   1  -6 73.6484 73.6173  29
  10   1  -6 62.5688 72.1560  28
  10   1  -6 77.2105 69.6690  24
  10   1  -6 50.8791 48.9581  33
  10   1  -5 2164.79 200.213  28
  10   1  -5 1660.64 176.512  24
  10   1  -5 1991.74 171.850  33
  10   1  -5 2157.42 197.754  29
  10   1  -4 1630.10 174.628  28
  10   1  -4 1442.26 163.765  24
  10   1  -4 1591.75 158.951  33
  10   1  -3 2756.64 223.043  28
  10   1  -3 3042.90 224.999   7
  10   1  -3 2433.98 206.211  24
  10   1  -3 2890.32 195.729   9
  10   1  -3 2697.58 216.605  33
  10   1  -2 3037.42 222.915  28
  10   1  -2 3371.63 239.124   7
  10   1  -2 3317.50 216.766   9
  10   1  -2 3576.82 246.479  33
  10   1  -1 5232.27 296.293   7
  10   1  -1 4815.46 277.350   9
  10   1   0 604.802 97.1008   7
  10   1   0 610.201 105.636  33
  10   1   0 436.195 85.6884   9
  10   1   1 223.246 58.8016   7
  10   1   1 300.475 75.4478  33
  10   1   1 250.479 67.7118   9
 -10   1  -1 207.264 45.9992   3
 -10   1  -2 855.782 78.5793   3
  10   1   2 879.061 99.5014  33
  10   2  -9 381.816 82.8386  29
  10   2  -9 404.080 72.7196  28
  10   2  -8 367.600 91.1260  29
  10   2  -8 328.619 83.4361  28
  10   2  -8 368.942 91.3449  24
  10   2  -7 549.133 114.072  29
  10   2  -7 729.146 117.561  24
  10   2  -6 2115.47 192.300  24
  10   2  -6 1746.54 174.443  29
  10   2  -5 3624.49 258.809  24
  10   2  -5 3530.55 219.850  33
  10   2  -5 3366.59 249.894  29
  10   2  -4 3005.33 229.351  24
  10   2  -4 3036.14 213.122  33
  10   2  -3 779.193 108.681  24
  10   2  -3 723.358 110.726  33
  10   2  -3 716.286 101.479   9
  10   2  -2 1060.06 126.857  28
  10   2  -2 1302.11 131.439   9
  10   2  -2 1424.58 150.739  33
  10   2  -1 1057.55 120.324   9
  10   2  -1 937.847 125.355  33
  10   2   0 603.265 94.4997   9
  10   2   1 381.444 80.7439  33
  10   2   2 2796.55 167.689   9
  10   2   2 3199.82 186.274  33
  10   3  -9 3165.63 189.825  28
  10   3  -9 3293.04 205.918  24
  10   3  -9 3246.93 199.542  29
  10   3  -8 691.329 99.0217  29
  10   3  -8 755.461 108.226  24
  10   3  -7 2014.75 177.996  24
  10   3  -7 2159.94 177.203  29
  10   3  -6 682.497 109.005  29
  10   3  -6 784.057 118.472  24
  10   3  -5 772.573 116.376  29
  10   3  -5 1082.95 130.848  24
  10   3  -4 399.446 84.2411  24
  10   3  -4 506.841 82.7880  33
  10   3  -3 992.885 124.042  33
  10   3  -3 1236.34 130.128   9
  10   3  -2 487.107 85.4011  28
  10   3  -2 622.930 99.7919  33
  10   3  -2 491.095 89.7199   9
  10   3  -1 291.840 82.9519  33
  10   3   1 1382.99 118.110   9
  10   4  -8 1446.40 134.738  24
  10   4  -8 1421.76 124.687  29
  10   4  -7 283.522 66.5912  29
  10   4  -7 321.995 79.5407  24
  10   4  -7 201.988 53.3651  10
  10   4  -6 148.518 60.4802  29
  10   4  -6 160.469 66.3713  24
  10   4  -6 253.095 61.3570  10
  10   4  -5 431.338 84.6201  24
  10   4  -5 648.309 87.8437  10
  10   4  -4 1539.67 137.299  24
  10   4  -4 1647.01 137.797  10
  10   4  -3 798.827 97.7817  10
  10   4  -3 795.401 97.5406  33
  10   4  -2 160.607 53.7798  10
  10   4  -2 146.515 58.8367  33
  10   4  -1 78.7944 51.0886  33
  10   4  -1 120.659 50.5741   9
  10   4   0 3187.51 190.628   9
  10   4   1 1295.78 106.048   9
  10   5  -7 270.758 52.4474  29
  10   5  -7 167.103 55.1515  24
  10   5  -7 176.427 48.3772  10
  10   5  -6 712.084 92.2927  24
  10   5  -6 631.605 82.6517  10
  10   5  -5 945.274 98.3585  24
  10   5  -5 941.240 101.790  10
  10   5  -4 242.923 61.6100  10
  10   5  -3 221.948 60.7318  10
  10   5  -2 1849.25 139.389  10
  10   5  -1 672.317 80.8347  33
  10   5   0 523.979 70.1196  33
  10   6  -6 598.208 66.9514  24
  10   6  -6 760.554 79.9400  10
  10   6  -5 829.532 87.3271  10
  10   6  -4 798.712 87.8909  10
  10   6  -3 1567.70 122.986  10
  10   6  -2 119.604 46.5178  10
  11  -4  -6 1103.54 96.6103  32
  11  -4  -6 1351.95 126.323  30
  11  -4  -5 1318.56 130.904  30
  11  -4  -4 761.920 100.181  30
  11  -4  -3 2092.40 136.288   7
 -11  -4   2 401.695 57.1821   3
  11  -4  -2 540.256 69.4872   7
  11  -3  -7 4025.33 201.105  32
  11  -3  -7 3634.41 218.169  30
  11  -3  -6 747.973 108.163  28
  11  -3  -6 957.787 112.683  30
  11  -3  -5 1058.57 127.443  28
  11  -3  -4 855.127 92.1473   7
  11  -3  -3 1737.17 136.688   7
  11  -3  -2 1688.38 132.405   7
 -11  -3   2 1649.61 113.796   3
  11  -3  -2 1689.10 140.036  33
 -11  -3   1 933.848 81.4132   3
  11  -3  -1 924.791 94.6378  33
  11  -2  -8 45.0058 47.4241  28
  11  -2  -7 129.528 52.0198  30
  11  -2  -6 647.304 105.095  28
  11  -2  -6 501.830 89.3957  30
  11  -2  -5 2277.45 189.870  28
  11  -2  -4 1587.71 156.546  28
  11  -2  -4 1881.07 147.031   7
  11  -2  -3 480.978 84.5140  28
  11  -2  -3 385.353 76.3865   7
  11  -2  -3 447.877 87.3851  33
  11  -2  -2 879.862 103.087   7
  11  -2  -2 624.364 95.0652  33
  11  -2  -1 1735.57 133.689   7
 -11  -2   1 1378.35 100.550   3
  11  -2  -1 1428.09 124.932  33
  11  -1  -8 192.568 58.7315  28
  11  -1  -8 116.385 54.5698  24
  11  -1  -7-34.3921 58.3373  24
  11  -1  -6 3038.00 227.815  28
  11  -1  -6 3626.04 237.239  24
  11  -1  -5 2375.69 191.713  28
  11  -1  -5 2062.72 167.256  33
  11  -1  -4 1127.28 133.118  28
  11  -1  -4 1224.15 128.865  33
  11  -1  -3 1161.11 125.954  28
  11  -1  -3 1257.53 125.977   7
  11  -1  -2 135.796 61.2327  33
  11  -1  -1 971.374 105.542   7
  11  -1  -1 936.489 105.275  33
  11  -1   0 322.884 61.4256   7
  11  -1   0 550.625 74.6556  33
  11   0  -8 371.395 76.0117  28
  11   0  -7 543.436 98.2999  24
  11   0  -6 25.2003 59.3782  28
  11   0  -6 111.647 70.5882  24
  11   0  -5 1971.83 178.776  28
  11   0  -5 1820.94 169.363  24
  11   0  -5 1930.25 155.807  33
  11   0  -4 244.532 76.5040  28
  11   0  -4 216.494 72.4431  33
  11   0  -3 2167.65 172.076  28
  11   0  -3 2143.44 171.915  33
  11   0  -2 149.830 57.8036   7
  11   0  -1 2209.10 159.283   7
  11   0  -1 2294.15 142.475   9
  11   0  -1 2136.53 165.379  33
  11   0   0 71.2677 49.9683  33
  11   0   0 63.6732 36.5520   9
  11   1  -8 170.853 57.3495  28
  11   1  -8 243.932 63.9478  24
  11   1  -8 229.515 68.6716  29
  11   1  -7 33.4223 51.3837  24
  11   1  -6 3281.58 229.327  28
  11   1  -6 3730.04 236.858  24
  11   1  -5 2155.94 182.708  28
  11   1  -5 2467.73 185.396  24
  11   1  -4 856.806 112.683  28
  11   1  -4 1080.05 113.865  33
  11   1  -3 1102.47 119.435  28
  11   1  -3 1263.71 129.741  33
  11   1  -2 241.897 71.6452  33
  11   1  -2 269.877 56.3806   9
  11   1  -1 706.228 81.4463   9
  11   1   0 388.247 66.5227  33
  11   1   0 520.027 66.4117   9
  11   2  -8 41.3589 47.0538  29
  11   2  -8-17.6287 44.8469  28
  11   2  -8-8.97593 44.8459  24
  11   2  -7 137.632 69.0959  28
  11   2  -7 61.1919 53.7798  24
  11   2  -6 609.438 99.9782  28
  11   2  -6 609.177 93.1700  24
  11   2  -5 2482.64 189.971  28
  11   2  -5 2324.97 174.801  24
  11   2  -4 1724.17 153.688  28
  11   2  -4 1686.40 140.130  24
  11   2  -4 1754.38 137.669  33
  11   2  -3 370.980 71.2024  28
  11   2  -3 413.827 75.9520  33
  11   2  -2 994.896 107.228  33
  11   2  -2 736.554 86.9910   9
  11   2  -1 1528.51 129.834  33
  11   2  -1 1760.51 124.777   9
  11   3  -7 4258.65 239.862  28
  11   3  -7 4138.07 228.889  24
  11   3  -6 840.211 104.761  28
  11   3  -6 822.509 99.5957  24
  11   3  -5 1359.60 135.088  28
  11   3  -5 1132.43 112.046  24
  11   3  -4 862.151 103.221  28
  11   3  -3 1419.57 121.166  28
  11   3  -3 1730.08 126.229  33
  11   3  -2 1877.67 136.186  33
  11   3  -1 1069.95 98.1369  33
  11   4  -6 1271.29 119.193  28
  11   4  -6 1150.54 99.4401  24
  11   4  -5 1375.93 124.185  28
  11   4  -4 530.243 76.1965  28
  11   4  -3 1438.98 106.433  28
   0   0   0    0.00    0.00   0

TITL oc1h-KeinPlan-001Tol in P2(1)
REM P2(1) (#4 in standard setting)
CELL 1.54184   9.985037  10.234445  10.413443  90.0000 111.2780  90.0000
ZERR    1.00   0.000173   0.000159   0.000200   0.0000   0.0021   0.0000
LATT -1
SYMM -x, y+1/2,-z
SFAC C H B N
UNIT 36.00 64.00 4.00 4.00
TREF
HKLF 4
END
;
_shelx_hkl_checksum              64544

_exptl_crystal_recrystallization_method 
'Re-crystallisation from solvent: slow evaporation of solvent after purification via HPLC'
_chemical_properties_physical    Moisture-sensitive
